# Supplementary material for: Data on endogenous chicken sperm peptides and small proteins obtained through Top-Down High Resolution Mass Spectrometry
Source: Data Brief. 2016 Aug 16;8:1421–5. doi: 10.1016/j.dib.2016.07.050 (PMC5007419; doi:10.1016/j.dib.2016.07.050)
Supplement: Supplementary file 3 — Supplementary material [file mmc3.xlsx]

## Sheet: Feuil1
Supplementary data Table S2: : Functional clusters of peptides and small proteins contained in chicken sperm cells as retrieved from the functional classification tool from the Database for Annotation, Visualization and Integrated Discovery (DAVID version 6.7) website.
	Gene Group 1	Enrichment Score: 12,846156600563784
	OFFICIAL_GENE_SYMBOL	Gene Name
	CYC1	cytochrome c-1
	COX2	Cytochrome c oxidase subunit 2
	COX8A	cytochrome c oxidase subunit 8A (ubiquitous)
	ATP6V1C1	ATPase, H+ transporting, lysosomal 42kDa, V1 subunit C1
	ATP5O	ATP synthase, H+ transporting, mitochondrial F1 complex, O subunit
	NIPSNAP1	nipsnap homolog 1 (C, elegans)
	NDUFA4	NADH dehydrogenase (ubiquinone) 1 alpha subcomplex, 4, 9kDa
	UQCRFS1	ubiquinol-cytochrome c reductase, Rieske iron-sulfur polypeptide-like 1; ubiquinol-cytochrome c reductase, Rieske iron-sulfur polypeptide 1
	VDAC1	voltage-dependent anion channel 1; similar to voltage-dependent anion channel 1
	NDUFB10	NADH dehydrogenase (ubiquinone) 1 beta subcomplex, 10, 22kDa
	UQCRC2	ubiquinol-cytochrome c reductase core protein II
	VDAC2	voltage-dependent anion channel 2
	UQCRC1	ubiquinol-cytochrome c reductase core protein I
	COX7A2L	cytochrome c oxidase subunit VIIa polypeptide 2 like
	NDUFV1	NADH dehydrogenase (ubiquinone) flavoprotein 1, 51kDa
	UQCR10	ubiquinol-cytochrome c reductase complex (7,2 kD)
	ATP5H	ATP synthase, H+ transporting, mitochondrial F0 complex, subunit d
	ATP5F1	ATP synthase, H+ transporting, mitochondrial F0 complex, subunit B1
	ATP5B	ATP synthase, H+ transporting, mitochondrial F1 complex, beta polypeptide
	COX5A	cytochrome c oxidase subunit Va
	ATP5A1	ATP synthase, H+ transporting, mitochondrial F1 complex, alpha subunit 1, cardiac muscle
	COX4I1	cytochrome c oxidase subunit IV isoform 1
	COX6C	cytochrome c oxidase subunit VIc
	ATP5C1	ATP synthase, H+ transporting, mitochondrial F1 complex, gamma polypeptide 1
	SLC25A26	solute carrier family 25, member 26
	SLC25A5	solute carrier family 25 (mitochondrial carrier; adenine nucleotide translocator), member 5; solute carrier family 25 (mitochondrial carrier; adenine nucleotide translocator), member 5 pseudogene 8
	NDUFS8	NADH dehydrogenase (ubiquinone) Fe-S protein 8, 23kDa (NADH-coenzyme Q reductase)
	SLC25A6	solute carrier family 25 (mitochondrial carrier; adenine nucleotide translocator), member 6
	UQCRQ	ubiquinol-cytochrome c reductase, complex III subunit VII, 9,5kDa
	Gene Group 2	Enrichment Score: 9,630431660465288
	OFFICIAL_GENE_SYMBOL	Gene Name
	GLYR1	cytokine-like nuclear factor n-pac
	IDH3A	isocitrate dehydrogenase 3 (NAD+) alpha
	GAPDH	glyceraldehyde-3-phosphate dehydrogenase-like 6; hypothetical protein LOC100133042; glyceraldehyde-3-phosphate dehydrogenase
	LDHB	lactate dehydrogenase B
	MDH1	malate dehydrogenase 1, NAD (soluble)
	GPD1	glycerol-3-phosphate dehydrogenase 1 (soluble)
	OGDH	oxoglutarate (alpha-ketoglutarate) dehydrogenase (lipoamide)
	PDHB	pyruvate dehydrogenase (lipoamide) beta
	PDHA1	pyruvate dehydrogenase (lipoamide) alpha 1
	FH	fumarate hydratase
	MDH2	malate dehydrogenase 2, NAD (mitochondrial)
	DLAT	dihydrolipoamide S-acetyltransferase
	Gene Group 3	Enrichment Score: 7,978165648194514
	OFFICIAL_GENE_SYMBOL	Gene Name
	TEKT4	tektin 4
	ODF2	outer dense fiber of sperm tails 2
	SPAG17	sperm associated antigen 17
	SPAG16	sperm associated antigen 16
	DYNLRB2	dynein, light chain, roadblock-type 2
	TEKT5	tektin 5
	TEKT2	tektin 2 (testicular)
	SPAG6	sperm associated antigen 6
	TEKT3	tektin 3
	TEKT1	tektin 1
	Gene Group 4	Enrichment Score: 7,787185583195409
	OFFICIAL_GENE_SYMBOL	Gene Name
	DNAI2	dynein, axonemal, intermediate chain 2
	DNAH7	dynein, axonemal, heavy chain 7
	DYNLRB2	dynein, light chain, roadblock-type 2
	DNALI1	dynein, axonemal, light intermediate chain 1
	DNAH3	dynein, axonemal, heavy chain 3
	DNAH12	dynein, axonemal, heavy chain 12
	DYNLRB1	dynein, light chain, roadblock-type 1
	DNAH10	dynein, axonemal, heavy chain 10
	KIF21B	kinesin family member 21B
	DNAH1	dynein, axonemal, heavy chain 1
	DNAH8	dynein, axonemal, heavy chain 8
	DNAH17	dynein, axonemal, heavy chain 17
	Gene Group 5	Enrichment Score: 7,776175205118202
	OFFICIAL_GENE_SYMBOL	Gene Name
	HSPA9	heat shock 70kDa protein 9 (mortalin)
	ACSBG2	acyl-CoA synthetase bubblegum family member 2
	CCT5	chaperonin containing TCP1, subunit 5 (epsilon)
	ULK2	unc-51-like kinase 2 (C, elegans)
	CKMT2	creatine kinase, mitochondrial 2 (sarcomeric)
	CCT4	chaperonin containing TCP1, subunit 4 (delta)
	CAMK4	calcium/calmodulin-dependent protein kinase IV
	PRKCB	protein kinase C, beta
	CCT7	chaperonin containing TCP1, subunit 7 (eta)
	HSPE1	heat shock 10kDa protein 1 (chaperonin 10)
	AK7	adenylate kinase 7
	CKB	creatine kinase, brain
	TOP1MT	topoisomerase (DNA) I, mitochondrial
	PKM2	similar to Pyruvate kinase, isozymes M1/M2 (Pyruvate kinase muscle isozyme) (Cytosolic thyroid hormone-binding protein) (CTHBP) (THBP1); pyruvate kinase, muscle
	PAK6	p21 protein (Cdc42/Rac)-activated kinase 6
	HSPA14	heat shock 70kDa protein 14
	UBA6	ubiquitin-like modifier activating enzyme 6
	TSSK6	testis-specific serine kinase 6
	FIGNL2	fidgetin-like 2
	HSPA8	heat shock 70kDa protein 8
	HSP90AA1	heat shock protein 90kDa alpha (cytosolic), class A member 2; heat shock protein 90kDa alpha (cytosolic), class A member 1
	PFKP	phosphofructokinase, platelet
	TCP1	hypothetical gene supported by BC000665; t-complex 1
	ACTG2	actin, gamma 2, smooth muscle, enteric
	CDC42BPA	CDC42 binding protein kinase alpha (DMPK-like)
	PGK1	phosphoglycerate kinase 1
	HKDC1	hexokinase domain containing 1
	CCT2	chaperonin containing TCP1, subunit 2 (beta)
	Gene Group 6	Enrichment Score: 6,030314511892326
	OFFICIAL_GENE_SYMBOL	Gene Name
	TUBB2B	tubulin, beta 2B
	TUBA4A	tubulin, alpha 4a
	TUBAL3	tubulin, alpha-like 3
	TUBB3	tubulin, beta 3; melanocortin 1 receptor (alpha melanocyte stimulating hormone receptor)
	TUBA1C	tubulin, alpha 1c
	TUBA8	tubulin, alpha 8
	TCP1	hypothetical gene supported by BC000665; t-complex 1
	TUBA3E	tubulin, alpha 3e
	Gene Group 7	Enrichment Score: 3,2564022049261747
	OFFICIAL_GENE_SYMBOL	Gene Name
	TSNAXIP1	translin-associated factor X interacting protein 1
	ODF1	outer dense fiber of sperm tails 1
	TSGA10	testis specific, 10
	SPATA18	spermatogenesis associated 18 homolog (rat)
	MYCBPAP	MYCBP associated protein
	ODF2	outer dense fiber of sperm tails 2
	Gene Group 8	Enrichment Score: 2,105976099526112
	OFFICIAL_GENE_SYMBOL	Gene Name
	KIAA1731	KIAA1731
	DNAL1	dynein, axonemal, light chain 1
	LRRC48	leucine rich repeat containing 48
	CCDC147	coiled-coil domain containing 147
	Gene Group 9	Enrichment Score: 1,598445109250606
	OFFICIAL_GENE_SYMBOL	Gene Name
	PSMD9	proteasome (prosome, macropain) 26S subunit, non-ATPase, 9
	PSMA6	proteasome (prosome, macropain) subunit, alpha type, 6
	PSMD13	proteasome (prosome, macropain) 26S subunit, non-ATPase, 13
	PSMB5	proteasome (prosome, macropain) subunit, beta type, 5
	Gene Group 10	Enrichment Score: 1,5570294959392363
	OFFICIAL_GENE_SYMBOL	Gene Name
	EFHB	EF-hand domain family, member B
	EFHC2	EF-hand domain (C-terminal) containing 2
	EFHC1	EF-hand domain (C-terminal) containing 1
	EFCAB5	EF-hand calcium binding domain 5
	FAM188A	chromosome 10 open reading frame 97
	EFCAB3	similar to hypoxia-inducible protein 2; EF-hand calcium binding domain 3
	Gene Group 11	Enrichment Score: 0,4384057336415598
	OFFICIAL_GENE_SYMBOL	Gene Name
	OR10A7	olfactory receptor, family 10, subfamily A, member 7
	SLAMF8	SLAM family member 8
	SERINC3	serine incorporator 3
	TEX2	testis expressed 2
	PLXNC1	plexin C1
