# Supplementary material for: Data on endogenous chicken sperm peptides and small proteins obtained through Top-Down High Resolution Mass Spectrometry
Source: Data Brief. 2016 Aug 16;8:1421–5. doi: 10.1016/j.dib.2016.07.050 (PMC5007419; doi:10.1016/j.dib.2016.07.050)
Supplement: Supplementary file 4 — Supplementary material [file mmc4.xlsx]

## Sheet: Feuil1
Supplementary data Table S3: : Functional analysis of peptides and small proteins contained in chicken sperm cells as retrieved from the “Set Distiller” module of GeneDecks online tool
Descriptor	Attribute type	Score	P Value	Genes sharing this descriptor
atp	COMPOUND	42	1e-16	AIFM1, ALAS2, ALDOB, ANPEP, ATP5B, ATP5O, CA2, CAMK4, CDK1, CKB, CKMT2, COX4I1, COX5A, CR1, CSNK2B, CYC1, DLAT, DNAH8, ENO1, ENO2, FH, FLII, GAPDH, GSN, HADHA, HBB, HSP90AA1, HSPA14, HSPA8, HSPA9, HSPD1, HSPE1, MDH2, NTRK1, OGDH, PDHA1, PGK1, SLC25A5, SLC25A6, TCP1, VDAC1, VDAC2
oxygen	COMPOUND	39	1e-16	ACR, AIFM1, ALAS2, ANPEP, CA2, CAT, CDK1, CKB, COX4I1, COX5A, COX6C, COX7A2L, COX8A, CR1, CYC1, DLD, DNMT1, ENO1, ENO2, FH, GAPDH, GPD1, GPD2, GSN, HBB, HSPA14, HSPA8, HSPD1, MDM2, NOXA1, NTRK1, OGDH, PARK7, PDHA1, PGK1, PRKCB, SLC25A5, SLC2A3, VDAC1
glutamate	COMPOUND	36	1e-16	ABAT, AIFM1, ANPEP, APOA1, CA2, COL3A1, COX5A, DNAH8, DNMT1, ENO1, ENO2, ENPEP, FABP7, GAPDH, GC, GGT1, GPD1, GRP, GSN, HADH, HADHA, HBB, HSP90AA1, HSPA8, HSPD1, MDH1, MDH2, MDM2, MTHFR, NID1, NTRK1, OGDH, QPCT, TFRC, TUBB3, VDAC1
adp	COMPOUND	34	1e-16	AK7, ATP5A1, ATP5B, ATP5C1, ATP5F1, ATP5H, ATP5O, ATP6V1C1, CAMK4, CKB, CKMT2, CSNK2B, DLAT, DNAH8, GSN, HADHA, HSP90AA1, HSPA8, HSPD1, HSPE1, MDH2, NME7, NTRK1, OGDH, PAK6, PDHA1, PFKP, PGK1, PRKCB, SLC25A5, SLC25A6, TSSK6, ULK2, VDAC1
lactate	COMPOUND	34	1e-16	ACR, AIFM1, ALB, ALDOB, ANPEP, APOA1, BLMH, CA2, CAT, CKB, COX5A, DLD, ENO1, ENO2, FH, GAPDH, GGT1, GPD1, GRP, HADHA, HBB, HSP90AA1, HSPA8, HSPD1, HSPE1, LDHB, MDH1, MDH2, NTRK1, OGDH, PDHA1, PGK1, TFRC, VDAC1
aspartate	COMPOUND	28	1e-16	ABAT, ALAS2, ALB, ANPEP, APOA1, CA2, CDK1, CKB, COL3A1, DNAH8, ENO1, ENO2, ENPEP, FH, GAPDH, GC, GGT1, GSN, HBB, HSPD1, MDH2, MDM2, MTHFR, NID1, NTRK1, OGDH, PRKCB, TFRC
creatinine	COMPOUND	27	1e-16	ALB, APOA1, APOA4, CA2, CKB, CKMT2, COX5A, DNAH8, DNMT1, ENO1, ENO2, FH, GAPDH, GC, GGT1, GRP, HADHA, HSPA8, HSPD1, HSPE1, MDH2, MTHFR, NTRK1, OGDH, PRKCB, TFRC, VDAC1
nadh	COMPOUND	25	1e-16	AIFM1, ANPEP, CAT, COX5A, DLAT, DLD, FH, GAPDH, GPD1, GPD2, HADH, HADHA, IDH3A, LDHB, MDH1, MDH2, MTHFR, NDUFA4, NDUFB10, NDUFS8, NDUFV1, OGDH, PDHA1, PDHB, VDAC1
pyruvate	COMPOUND	23	1e-16	ALDOB, CA2, CKB, COX5A, CYC1, DLAT, DLD, ENO1, ENO2, FH, GAPDH, GPD1, GPD2, HADHA, HSPD1, HSPE1, LDHB, MDH2, OGDH, PDHA1, PDHB, PGK1, VDAC1
glyceraldehyde 3-phosphate	COMPOUND	22	1e-16	ACTG1, ALDOB, CA2, CKB, ENO1, ENO2, GAPDH, GPD1, GSN, HBB, HSP90AA1, HSPA8, HSPA9, HSPD1, HSPE1, MDH2, MDM2, PEBP1, PGAM1, PGK1, TFRC, VDAC1
malate	COMPOUND	13	4.44089e-16	CA2, COX5A, DNAH8, FH, GAPDH, GPD1, HSPD1, HSPE1, MDH1, MDH2, OGDH, PEBP1, VDAC1
glucose	COMPOUND	35	1.33227e-15	ABAT, AIFM1, ALB, ALDOB, ANPEP, APOA1, APOA4, CKB, ENO1, ENO2, FH, GAPDH, GC, GGT1, GPD1, GPD2, GSN, HADH, HADHA, HSPA14, HSPA8, HSPA9, HSPD1, HSPE1, LDHB, MDH1, MDH2, OGDH, PDHA1, PFKP, PGK1, PRKCB, SLC2A3, TCP1, VDAC1
citrate	COMPOUND	16	3.21965e-15	ALB, CA2, CAT, COX5A, FH, GAPDH, GPD1, HADHA, HSP90AA1, HSPD1, HSPE1, MDH2, OGDH, PDHA1, TFRC, VDAC1
superoxide	COMPOUND	24	4.66294e-15	ACTG1, AIFM1, ANPEP, CA2, CAT, COX5A, CR1, DLD, ENO1, ENO2, FH, GAPDH, GC, GPD1, GSN, HSPA8, HSPD1, MDH2, NOXA1, OGDH, PARK7, PEBP1, PGK1, PRKCB
alanine	COMPOUND	31	6.99441e-15	ABAT, ALAS2, ALB, ANPEP, APOA1, ARNTL, CA2, CDK1, CKB, CSNK2B, DLD, DNAH8, ENO2, ENPEP, GAPDH, GGT1, GRP, GSN, HADHA, HBB, HSP90AA1, HSPA8, HSPD1, MDH2, MDM2, MTHFR, NTRK1, PRKCB, SERPING1, TFRC, VDAC1
glutamine	COMPOUND	23	8.99281e-15	ABAT, ALAS2, ALDOB, APOA4, CA2, CKB, DNAH8, ENO1, ENO2, GAPDH, GGT1, GRP, HADHA, HBB, HSP90AA1, HSPA8, HSPD1, KCNJ3, MDH2, OGDH, QPCT, TFRC, VDAC1
nad	COMPOUND	18	1.04028e-13	DLAT, DLD, GAPDH, GPD1, HADH, HADHA, IDH3A, LDHB, MDH1, MDH2, MTHFR, NDUFA4, NDUFB10, NDUFS8, NDUFV1, OGDH, PDHA1, PDHB
calcium	COMPOUND	49	6.78346e-13	ABAT, ACR, ACTG1, ACTN4, AIFM1, ALB, ANPEP, CA2, CABYR, CADPS2, CALM1, CAMK4, CDK1, CETN1, CKB, CR1, CSNK2B, DLD, DNAH8, DNMT1, EFHC1, ENO1, ENO2, ENPEP, GALNT9, GC, GPD1, GPD2, GRP, GSN, HADHA, HBB, HSPA8, HSPA9, HSPD1, HSPE1, MDH2, MDM2, NID1, NTRK1, OGDH, PEBP1, PLCZ1, PLXNC1, PRKCB, TOP1MT, TPM2, TUBB3, VDAC1
serine	COMPOUND	40	8.12128e-13	ABAT, ACR, ACTN4, AIFM1, ANPEP, APOA1, APOA4, CA2, CAMK4, CDC42BPA, CDK1, COX5A, CSNK2B, DLD, DNMT1, ENO1, GAPDH, GC, GGT1, GRP, GSN, HADHA, HBB, HSP90AA1, HSPA14, HSPA8, HSPE1, MDM2, MTHFR, NID1, NTRK1, OGDH, PAK6, PEBP1, PRKCB, SERPINB6, SERPING1, TFRC, TUBB3, VDAC1
h2o2	COMPOUND	24	2.01761e-12	AIFM1, APOA1, CAT, CDK1, COX5A, CSNK2B, CYC1, DLD, GAPDH, GGT1, GPD2, HBB, HSP90AA1, HSPA8, HSPD1, MDH2, MDM2, NTRK1, OGDH, PARK7, PGK1, SLC26A4, TFRC, VDAC1
succinate	COMPOUND	11	3.12805e-12	ABAT, COX5A, DNAH8, ENPEP, FH, GAPDH, GPD1, GPD2, MDH2, OGDH, VDAC1
QH2	COMPOUND	10	9.53959e-12	CYC1, NDUFA4, NDUFB10, NDUFS8, NDUFV1, UQCR10, UQCRC1, UQCRC2, UQCRFS1, UQCRQ
fatty acid	COMPOUND	20	1.00868e-11	AIFM1, ALB, APOA4, CDK1, COX5A, DBI, DNMT1, ENO1, FABP7, FH, GC, GPD1, GSN, HADH, HADHA, HBB, HSPA8, HSPD1, MDH2, OGDH
Ubiquinone Q2	COMPOUND	10	1.12539e-11	CYC1, NDUFA4, NDUFB10, NDUFS8, NDUFV1, UQCR10, UQCRC1, UQCRC2, UQCRFS1, UQCRQ
Ubiquinone Q1	COMPOUND	10	1.55292e-11	CYC1, NDUFA4, NDUFB10, NDUFS8, NDUFV1, UQCR10, UQCRC1, UQCRC2, UQCRFS1, UQCRQ
alpha-ketoglutarate	COMPOUND	10	1.81679e-11	ABAT, ALDOB, DLAT, DLD, FH, GAPDH, GPD1, HSPD1, MDH2, OGDH
testosterone	COMPOUND	23	3.48372e-11	ALB, APOA1, CDK1, DNAH8, ENO2, GAPDH, GC, GGT1, GPD1, GRP, GSN, GSTA3, HSP90AA1, HSPA8, MDM2, MTHFR, NTRK1, PAK6, PARK7, PEBP1, PGK1, TFRC, TSG101
iron	COMPOUND	19	5.74107e-11	ALAS2, ALB, CAT, COX5A, CSNK2B, ENO2, GGT1, HBB, HSPA8, HSPD1, MDM2, NDUFA4, NDUFB10, NDUFS8, NDUFV1, PRKCB, TFRC, UQCRFS1, VDAC1
nitric oxide	COMPOUND	25	1.25655e-10	ABAT, AIFM1, CAMK4, CAT, COX5A, CR1, DNMT1, DYNLL1, ENO2, GAPDH, GPD1, HBB, HSP90AA1, HSPA14, HSPA8, HSPE1, MDM2, MFN1, NTRK1, OGDH, PRKCB, SLC26A4, SLC2A3, TUBB3, VDAC1
cysteine	COMPOUND	28	1.50704e-10	ACR, AIFM1, ALB, ANPEP, BLMH, CA2, CAT, COX5A, CSNK2B, DNAH8, DNMT1, ENO1, GAPDH, GGT1, GSN, HBB, HSP90AA1, HSPA8, HSPD1, HSPE1, MDM2, MTHFR, NTRK1, PARK7, PDHA1, PLXNC1, TFRC, VDAC1
Water	COMPOUND	24	1.56816e-10	ANPEP, ATP5A1, ATP5B, ATP5C1, ATP5F1, ATP5H, ATP5O, ATP6V1C1, CA2, CA8, CAT, COX4I1, COX6C, COX7A2L, COX8A, DPYS, ENO1, ENO2, FH, GGT1, GSTA3, GSTA4, HADHA, MGST3
arsenite	COMPOUND	13	1.99939e-10	AIFM1, CAT, CDK1, DNAH8, DNMT1, GAPDH, GGT1, HSP90AA1, HSPA14, HSPA8, HSPD1, MDM2, TFRC
isocitrate	COMPOUND	8	2.00099e-10	CKB, ENO1, FH, GAPDH, GPD1, HSPD1, MDH2, OGDH
glucose 6-phosphate	COMPOUND	10	9.72365e-10	CAT, COX5A, ENO1, FH, GAPDH, GPD1, HBB, MDH2, OGDH, VDAC1
carbon dioxide	COMPOUND	10	1.18669e-09	ALAS2, CA2, CA8, DLAT, DLD, GGT1, IDH3A, OGDH, PDHA1, PDHB
nad+	COMPOUND	10	1.74493e-09	AIFM1, DLD, FH, GAPDH, GPD1, HADH, MDH2, MDM2, OGDH, VDAC1
tyrosine	COMPOUND	36	1.98167e-09	ABAT, ACTN4, AIFM1, ALDOB, ANPEP, BRD8, CA2, CAMK4, CDK1, CENPF, CR1, CSNK2B, DLD, DNMT1, ENO2, FH, GRP, GSN, HBB, HSP90AA1, HSPA8, HSPA9, HSPD1, MDM2, NTRK1, PARK7, PDHA1, PGK1, PLXNC1, PRKCB, SLC26A4, SLC2A3, TFRC, TSG101, TUBB3, VDAC1
adenylate	COMPOUND	19	2.37105e-09	AIFM1, CA2, CDK1, CR1, DNAH8, DNMT1, ENO2, GAPDH, GC, GRP, GSN, HBB, HSP90AA1, HSPA8, HSPD1, NTRK1, OGDH, TFRC, VDAC1
Adenosine triphosphate	COMPOUND	24	2.44456e-09	AK7, ATP5A1, ATP5B, ATP5C1, ATP5F1, ATP5H, ATP5O, ATP6V1C1, BIRC6, CAMK4, CKB, CKMT2, CSNK2B, MDM2, NME7, NTRK1, PAK6, PFKP, PGK1, POLRMT, PRKCB, TSSK6, UBA6, ULK2
cycloheximide	COMPOUND	19	3.11904e-09	ALAS2, ANPEP, CAT, CDK1, CKB, CR1, DNMT1, GAPDH, GRP, HBB, HSP90AA1, HSPD1, HSPE1, MDM2, NTRK1, PARK7, PGK1, SLC2A3, TFRC
colchicine	COMPOUND	9	7.77047e-09	ANPEP, HSPA8, NTRK1, TUBA1C, TUBA3E, TUBA4A, TUBA8, TUBB2B, TUBB3
mannitol	COMPOUND	10	1.04219e-08	ALB, ALDOB, CAT, ENO2, GAPDH, GGT1, HSPA8, HSPD1, MDH2, PRKCB
vinblastine sulfate	COMPOUND	6	1.2777e-08	TUBA1C, TUBA3E, TUBA4A, TUBA8, TUBB2B, TUBB3
vinorelbine ditartrate	COMPOUND	6	1.2777e-08	TUBA1C, TUBA3E, TUBA4A, TUBA8, TUBB2B, TUBB3
lipid	COMPOUND	28	2.16149e-08	AIFM1, ALB, ANPEP, APOA1, APOA4, ARNTL, CA2, CAT, CDK1, COX4I1, COX5A, DBI, ENO1, ENO2, FABP7, GC, GGT1, GPD1, GSN, GSTA4, HADHA, HSPA8, HSPD1, LITAF, NTRK1, OGDH, PRKCB, VDAC1
estrogen	COMPOUND	24	2.5055e-08	APOA1, CA2, CDK1, CKB, COX5A, COX7A2L, DNMT1, ENO2, GAPDH, GC, GRP, HBB, HSP90AA1, HSPA8, HSPD1, MDM2, MED14, MTHFR, NTRK1, PEBP1, TFRC, TSG101, TUBB3, WNT7A
lysine	COMPOUND	16	2.96534e-08	ABAT, ACR, CA2, CKB, DLAT, DNMT1, ENO1, GSN, HADHA, HBB, HSPA8, MDH2, MDM2, PARK7, PGK1, VDAC1
docetaxel	COMPOUND	10	3.08023e-08	CDK1, ENO2, HSP90AA1, MDM2, TUBA1C, TUBA3E, TUBA4A, TUBA8, TUBB2B, TUBB3
epothilone b	COMPOUND	6	3.27204e-08	TUBA1C, TUBA3E, TUBA4A, TUBA8, TUBB2B, TUBB3
retinoic acid	COMPOUND	24	3.34089e-08	ANPEP, APOA1, CA2, CDK1, COX5A, CR1, DNAH8, DNMT1, ENO1, ENO2, FABP7, GAPDH, GC, GPD1, GRP, GSN, HSP90AA1, HSPA14, HSPD1, MTHFR, NTRK1, PRKCB, TFRC, TUBB3
heparin	COMPOUND	17	3.40274e-08	ACR, ALB, ANPEP, APOA4, CA2, CDK1, CR1, CSNK2B, ENO2, GAPDH, GGT1, GSN, HSP90AA1, HSPA8, MTHFR, NID1, SERPING1
S-Acetyldihydrolipoamide-E	COMPOUND	4	4.39108e-08	DLAT, OGDH, PDHA1, PDHB
methionine	COMPOUND	13	4.80658e-08	AIFM1, ANPEP, CA2, CDK1, CR1, DNMT1, ENO1, GSN, HBB, HSPA8, MTHFR, PARK7, VDAC1
zinc	COMPOUND	21	4.83347e-08	ACR, AIFM1, ALAS2, ALDOB, ALDOC, ANPEP, CA2, CA8, CDK1, CSNK2B, DNMT1, ENPEP, HBB, HSPA8, MDM2, NID1, NTRK1, PRKCB, QPCT, VDAC1, ZEB2
hypoxanthine	COMPOUND	7	6.83949e-08	ACTG1, CAT, DNMT1, ENO2, GAPDH, PGK1, TFRC
doxorubicin	COMPOUND	14	7.77018e-08	AIFM1, ANPEP, CAT, CDK1, COX5A, DNAH8, DNMT1, DPYS, GRP, HSP90AA1, HSPA8, HSPD1, MDM2, TFRC
nadph	COMPOUND	15	8.74555e-08	ABAT, AIFM1, ARNTL, CAT, COX5A, GAPDH, GPD1, HSPA8, MDH1, MDH2, MTHFR, NOXA1, OGDH, PRKCB, SLC26A4
cisplatin	COMPOUND	16	9.11367e-08	AIFM1, CDK1, DNMT1, ENO2, GAPDH, GGT1, GRP, HSP90AA1, HSPA8, HSPD1, MDM2, MTHFR, PRKCB, TFRC, TUBB3, VDAC1
sucrose	COMPOUND	11	1.14648e-07	ACR, ALDOB, ANPEP, CDK1, COX5A, DLAT, DNMT1, FH, HSPA8, LAMP2, VDAC1
4-hydroxynonenal	COMPOUND	8	1.41441e-07	CAT, DNAH8, ENO1, GAPDH, GSTA4, HSP90AA1, HSPA8, OGDH
ascorbic acid	COMPOUND	12	2.04127e-07	AIFM1, ALB, APOA1, CAT, COX5A, CSNK2B, GAPDH, GGT1, MTHFR, PGK1, SLC2A3, TFRC
carnitine	COMPOUND	8	2.33219e-07	APOA1, COX5A, DNAH8, GAPDH, HADH, HADHA, OGDH, PDHA1
latrunculin a	COMPOUND	4	2.83398e-07	ACTB, ACTG1, ACTG2, GSN
menadione	COMPOUND	7	3.0359e-07	CAT, CDK1, DNAH8, GGT1, GSN, MTHFR, TFRC
magnesium	COMPOUND	17	5.31248e-07	ALB, ATP5O, CAMK4, CDC42BPA, CR1, DNAH8, ENO1, ENO2, GC, GSN, IDH3A, KCNJ3, MDH2, NME7, PFKP, TOP1MT, TSSK6
dmso	COMPOUND	10	5.31454e-07	ACR, CAT, CDK1, CR1, DNAH8, ENO2, GAPDH, HBB, TFRC, TUBB3
glycogen	COMPOUND	13	5.34988e-07	ANPEP, CDK1, ENO2, GSN, HSPA8, LAMP2, MDH2, MDM2, OGDH, PDHA1, SLC2A3, VDAC1, WNT7A
guanidine hydrochloride	COMPOUND	7	5.44948e-07	APOA1, CA2, GAPDH, HSPD1, HSPE1, MDH2, VDAC1
vitamin d	COMPOUND	12	5.50036e-07	ALB, CKB, CR1, DNMT1, GC, GSN, HSP90AA1, HSPA8, MED14, MTHFR, PRKCB, TFRC
oxaloacetate	COMPOUND	4	6.84863e-07	FH, MDH1, MDH2, OGDH
hydrogen	COMPOUND	14	8.64191e-07	ATP5O, CA2, CDK1, DBI, DNAH8, DNMT1, FH, HBB, HSPA8, HSPD1, MDH2, MDM2, OGDH, UQCRFS1
leucine	COMPOUND	15	8.89845e-07	ALAS2, ANPEP, APOA4, BLMH, CA2, CDK1, CENPF, ENO2, ENPEP, GGT1, GSN, HADH, HBB, ODF1, TSG101
Pyruvic acid	COMPOUND	6	9.21838e-07	ABAT, DLAT, DLD, LDHB, PDHA1, PDHB
actb	COMPOUND	4	9.97604e-07	ACTB, ACTG1, GAPDH, PGK1
alpha lipoic acid	COMPOUND	6	1.03761e-06	CAT, DLAT, DLD, GGT1, OGDH, PRKCB
hydroquinone	COMPOUND	5	1.14586e-06	CAT, CYC1, HSP90AA1, MDH2, UQCRFS1
acetylcholine	COMPOUND	12	1.21676e-06	APOA1, COX5A, DNAH8, ENO2, GAPDH, GGT1, GRP, HSPA8, KCNJ3, NTRK1, PEBP1, TFRC
dopamine	COMPOUND	14	1.52191e-06	ABAT, CADPS2, ENO2, GAPDH, GGT1, GRP, GSN, HSPA8, KCNJ3, MTHFR, NTRK1, PARK7, PRKCB, TFRC
Dihydroxyacetone phosphate	COMPOUND	4	1.92633e-06	ALDOB, ALDOC, GPD1, GPD2
FAD	COMPOUND	9	1.93504e-06	AIFM1, DLD, ETFA, GPD2, MTHFR, NDUFA4, NDUFB10, NDUFS8, NDUFV1
curcumin	COMPOUND	9	2.03043e-06	AIFM1, CAT, CDK1, COX5A, DNAH8, GGT1, HSP90AA1, HSPA8, MDM2
butyrate	COMPOUND	11	2.16541e-06	ALAS2, ANPEP, CDK1, DNAH8, DNMT1, GSN, HBB, HSP90AA1, HSPA8, NTRK1, TFRC
adriamycin	COMPOUND	8	2.20332e-06	CDK1, COX5A, DNMT1, HSPA8, MDM2, PGK1, TFRC, TSG101
irinotecan	COMPOUND	7	2.23003e-06	ALB, CDK1, GRP, MDM2, MTHFR, TOP1MT, TUBB3
polyacrylamide	COMPOUND	10	2.3504e-06	FH, GAPDH, GC, GSN, HBB, HSP90AA1, HSPA8, HSPD1, MDH2, PGK1
thymidine	COMPOUND	14	2.5957e-06	CDK1, COL3A1, DNMT1, DPYS, ENO2, GRP, HBB, HSPE1, MDM2, MTHFR, PRKCB, SLC25A5, TFRC, VDAC1
dccd	COMPOUND	3	2.82164e-06	ATP5O, DNAH8, VDAC1
Coenzyme A	COMPOUND	7	2.97782e-06	ALAS2, DBI, DLAT, DLD, OGDH, PDHA1, PDHB
cyclosporin a	COMPOUND	13	3.02286e-06	AIFM1, COL3A1, CR1, DNAH8, GAPDH, HSP90AA1, HSPA8, HSPD1, MTHFR, PRKCB, SLC25A6, TFRC, VDAC1
ubiquinone	COMPOUND	5	3.02768e-06	CAT, CYC1, HADHA, UQCR10, UQCRFS1
polyethylene glycol	COMPOUND	7	3.19431e-06	ALB, ANPEP, APOA1, GAPDH, HSPD1, TFRC, VDAC1
phosphocreatine	COMPOUND	5	3.49656e-06	CKB, CKMT2, COX5A, DNAH8, VDAC1
n-ethylmaleimide	COMPOUND	7	3.66682e-06	CAT, DNAH8, GAPDH, HSP90AA1, HSPA8, TFRC, VDAC1
glycerol	COMPOUND	9	3.85787e-06	CDK1, CYC1, DNAH8, GAPDH, GPD1, HSP90AA1, HSPA8, TFRC, VDAC1
radicicol	COMPOUND	5	4.02061e-06	DLAT, DNAH8, GSN, HSP90AA1, HSPA8
adpribose	COMPOUND	7	4.48382e-06	AIFM1, CDK1, DNMT1, GAPDH, GSN, HSPA8, MDM2
2-phosphoglycerate	COMPOUND	3	5.4846e-06	ENO1, ENO2, GAPDH
2-(a-Hydroxyethyl)thiamine diphosphate	COMPOUND	3	5.4846e-06	OGDH, PDHA1, PDHB
Oxoglutaric acid	COMPOUND	5	5.97021e-06	ABAT, DLD, GOT1, IDH3A, OGDH
acetyl-coa	COMPOUND	9	6.15097e-06	ACSBG2, ALAS2, DBI, DLAT, DLD, HADHA, PDHA1, PDHB, TCP1
2-Ketobutyric acid	COMPOUND	4	6.90203e-06	LDHB, OGDH, PDHA1, PDHB
vitamin b12	COMPOUND	6	7.26067e-06	ALB, APOA1, DNAH8, GGT1, MTHFR, TFRC
progesterone	COMPOUND	15	7.47335e-06	ANPEP, CDK1, CKB, COX5A, DNMT1, ENO2, GPD1, HSP90AA1, HSPA8, HSPD1, HSPE1, MDM2, NTRK1, PRKCB, SLC2A3
manganese superoxide	COMPOUND	6	7.87271e-06	CAT, ENO1, HSPA8, HSPD1, PEBP1, PGAM1
choline	COMPOUND	8	8.1581e-06	APOA1, COX5A, ENO2, GGT1, GRP, MTHFR, NTRK1, OGDH
valproic acid	COMPOUND	7	8.37885e-06	ABAT, ALB, DNMT1, GGT1, HSPA8, MTHFR, OGDH
guanine	COMPOUND	9	8.47671e-06	APOA1, CDK1, DNMT1, ENO2, GGT1, GRP, MDM2, MTHFR, PGK1
antimycin a	COMPOUND	4	8.52488e-06	CAT, CYC1, GPD1, GPD2
quercetin	COMPOUND	8	8.55284e-06	ATP5A1, ATP5B, ATP5C1, CAT, CDK1, GGT1, HSP90AA1, HSPA8
2-Phospho-D-glyceric acid	COMPOUND	3	9.43198e-06	ENO1, ENO2, PGAM1
L-Malic acid	COMPOUND	3	9.43198e-06	FH, MDH1, MDH2
steroid	COMPOUND	16	9.63531e-06	ANPEP, CA2, CKB, DNMT1, GC, GSN, GSTA3, HBB, HSP90AA1, HSPA14, HSPA8, MDM2, NTRK1, PAK6, VDAC1, WNT7A
n acetylcysteine	COMPOUND	10	9.6461e-06	AIFM1, CAT, CDK1, COX5A, GAPDH, GGT1, HSP90AA1, HSPA8, HSPD1, TFRC
jasplakinolide	COMPOUND	4	1.04131e-05	ACTB, ACTG1, ACTG2, GSN
indomethacin	COMPOUND	10	1.0642e-05	ALB, APOA1, CAT, COX5A, DNAH8, ENO2, GGT1, GRP, HSPD1, TFRC
vegf	COMPOUND	17	1.07174e-05	CDK1, COX5A, DNMT1, ENO2, ENPEP, GAPDH, GRP, HSP90AA1, HSPA8, HSPD1, MDM2, NTRK1, PGK1, PLXNC1, PRKCB, SLC2A3, TFRC
peroxynitrite	COMPOUND	6	1.15925e-05	CAT, CKMT2, COX5A, DLD, GAPDH, OGDH
thymidylate	COMPOUND	7	1.25147e-05	CDK1, GAPDH, GRP, HSPA8, MDM2, MTHFR, TUBB3
sodium nitroprusside	COMPOUND	7	1.32239e-05	CAT, COX5A, DNAH8, GAPDH, HADHA, HSPA8, TFRC
arginine	COMPOUND	17	1.33253e-05	ACR, ALAS2, ANPEP, CA2, COX5A, DNAH8, DYNLL1, ENO1, ENPEP, GGT1, GRP, HBB, HSP90AA1, MDH2, MDM2, PLXNC1, TFRC
sodium	COMPOUND	13	1.37518e-05	ALB, ANPEP, CDK1, CKB, COX5A, CR1, ENO2, ENPEP, GSN, HSPA8, NTRK1, SLC26A4, SLC2A3
tumors	DISORDER	71	1e-16	ACTB, ACTG1, ACTG2, ACTN4, AIFM1, ALDOB, ANPEP, BLMH, BRD8, CA2, CA8, CAT, CDK1, CENPF, CKB, COX5A, CR1, DDX1, DNAH8, DNMT1, DPYS, DYNLL1, EIF3E, ENO1, ENO2, ENPEP, FABP7, FH, FLII, GAPDH, GC, GGT1, GPD1, GRP, GSN, HBB, HSP90AA1, HSPA14, HSPA8, HSPA9, HSPD1, HSPE1, KCNJ3, LAMP2, LDHB, LITAF, MDH2, MDM2, NID1, NTRK1, NUMB, PARK7, PEBP1, PFKP, PGAM1, PGK1, PLXNC1, PMS1, PRKCB, PSMD9, QPCT, SERPINB6…
cancer	DISORDER	59	1e-16	ACTB, ACTG1, ACTN4, AIFM1, ANPEP, BLMH, BRD8, CA2, CA8, CALM1, CAT, CDK1, CENPF, CKB, COX5A, CR1, DNAH8, DNMT1, DPYS, ENO1, ENO2, ENPEP, FH, GAPDH, GC, GRP, GSN, HBB, HSP90AA1, HSPA8, HSPA9, HSPE1, KCNJ3, LAMP2, LDHB, MDM2, MTHFR, NID1, NTRK1, NUMB, PARK7, PEBP1, PGAM1, PGK1, PLXNC1, PMS1, PRKCB, PSMD9, SLC25A5, SLC26A4, SLC2A3, SPEN, TFRC, TSG101, TUBB3, VDAC1, VDAC2, WNT7A, ZEB2
primary ciliary dyskinesia	DISORDER	13	1e-16	AK7, DNAH1, DNAH12, DNAH7, DNAI2, DNAL1, DNALI1, FOXJ1, HYDIN, NME7, RSPH4A, SPEF2, TEKT2
shock	DISORDER	30	3.33067e-16	ACTG1, AIFM1, ANPEP, CA2, CAT, CDK1, CKB, COX5A, CR1, DLD, DNAH8, ENO1, ETFA, GAPDH, GC, GSN, HSP90AA1, HSPA14, HSPA8, HSPA9, HSPD1, HSPE1, NTRK1, PARK7, PEBP1, PGK1, PRKCB, TCP1, TFRC, VDAC1
nsclc	DISORDER	22	2.13718e-13	AIFM1, ANPEP, CA8, CDK1, CKB, COX5A, DNAH8, DNMT1, EIF3E, ENO1, ENO2, GAPDH, GRP, GSN, HSP90AA1, HSPA8, MDM2, NTRK1, PEBP1, PRKCB, SLC2A3, TUBB3
metastasis	DISORDER	33	2.47702e-12	ACTG1, ACTN4, ANPEP, CA2, CDK1, CENPF, COX5A, CR1, DNMT1, ENO1, ENO2, ENPEP, GAPDH, GRP, GSN, HBB, HSP90AA1, HSPA8, HSPE1, KCNJ3, LAMP2, MDM2, NID1, NTRK1, PEBP1, PGK1, PLXNC1, PMS1, PSMD9, SLC26A4, SLC2A3, TUBB3, ZEB2
alzheimers disease	DISORDER	24	3.72272e-11	ABAT, AIFM1, APOA4, BLMH, CAT, CDK1, CKB, COX5A, CR1, DLD, DNAH8, GAPDH, GSN, HSPA8, NTRK1, OGDH, PARK7, PEBP1, PRKCB, QPCT, SLC2A3, TCP1, TUBB3, VDAC1
prostate cancer	DISORDER	29	3.87904e-11	AIFM1, ANPEP, CDK1, COX6C, DNMT1, ENO1, ENO2, ENPEP, FH, GAPDH, GC, GRP, GSN, GSTA3, GSTA4, HSP90AA1, HSPA8, MDM2, NTRK1, PAK6, PARK7, PEBP1, PGK1, PMS1, PSMD9, SERPINB6, TFRC, TSG101, TUBB3
carcinoma	DISORDER	31	2.85173e-10	ACTG1, AIFM1, ALB, ANPEP, CA2, CDK1, CKB, DNAH8, DNMT1, ENO1, ENO2, ENPEP, GGT1, GRP, GSN, GSTA3, GSTA4, HBB, HSP90AA1, HSPA8, MDM2, NID1, NTRK1, PMS1, PRKCB, SLC26A4, SLC2A3, TSG101, TUBB3, VDAC1, ZEB2
breast cancer	DISORDER	35	4.1641e-10	AIFM1, ALB, ANPEP, CDK1, CENPF, CKB, COX5A, COX7A2L, DNMT1, ENO1, FABP7, GAPDH, GC, GRP, GSN, GSTA3, GSTA4, HBB, HSP90AA1, HSPA14, HSPA8, KCNJ3, LDHB, MDM2, MED14, MTHFR, NTRK1, NUMB, PARK7, PGK1, PMS1, PRKCB, SLC2A3, TSG101, TUBB3
hepatocellular carcinoma	DISORDER	22	1.16152e-09	AIFM1, ALB, ALDOB, ANPEP, CCT2, CDK1, DLAT, DNAH8, DNMT1, ENO1, GAPDH, GGT1, GOT1, GRP, GSTA3, GSTA4, HBB, MDM2, PRKCB, TSG101, VPS54, ZEB2
carcinoma squamous cell	DISORDER	23	1.28277e-09	ACTN4, AIFM1, ANPEP, CDK1, CENPF, COX5A, DNMT1, ENO1, ENO2, ENPEP, GAPDH, GC, GRP, GSN, HBB, HSP90AA1, HSPA8, MDM2, NTRK1, PMS1, PSMD9, SLC2A3, ZEB2
melanoma	DISORDER	25	1.6707e-09	AIFM1, ANPEP, CA2, CAT, CDK1, CR1, DNAH8, DNMT1, ENO1, ENO2, GAPDH, GRP, GSN, HSP90AA1, HSPA8, HSPD1, MDM2, NID1, NTRK1, PEBP1, PLXNC1, PMS1, PRKCB, TFRC, VDAC1
leukemia	DISORDER	27	1.83792e-09	AIFM1, ALAS2, ANPEP, CAT, CDK1, CENPF, CKB, CR1, DDX1, DNAH8, DNMT1, ENO1, GAPDH, GRP, GSN, GSTA3, GSTA4, HBB, HSP90AA1, HSPA14, HSPA8, MDM2, MTHFR, NTRK1, PRKCB, TFRC, TSG101
vascular disease	DISORDER	12	2.00118e-09	ACTB, ACTG1, ALB, CALM1, CAT, ENO2, GAPDH, GOT1, GSTA3, GSTA4, HSP90AA1, MTHFR
tuberculosis	DISORDER	13	9.60056e-09	ALB, CAT, CR1, ENO1, GAPDH, GC, HBB, HSPA8, HSPD1, HSPE1, MDH2, OGDH, VDAC1
colon cancer	DISORDER	20	1.1033e-08	AIFM1, ANPEP, CA2, CDK1, CKB, COX5A, DNMT1, GAPDH, GRP, HSP90AA1, HSPA8, HSPD1, MDM2, MTHFR, NID1, NOXA1, NTRK1, PMS1, PRKCB, SLC2A3
necrosis	DISORDER	31	1.1238e-08	AIFM1, ANPEP, CA2, CAT, CDK1, COX5A, CR1, DNAH8, DNMT1, ENO1, GAPDH, GC, GPD1, GRP, GSN, HBB, HSP90AA1, HSPA14, HSPA8, HSPD1, HSPE1, LITAF, NID1, OGDH, PEBP1, PRKCB, SERPINB6, SERPING1, SLC2A3, TFRC, VDAC1
encephalopathy	DISORDER	8	3.04257e-08	ALB, CKB, COX5A, ENO1, ENO2, FH, GC, TFRC
biliary cirrhosis primary	DISORDER	8	3.38384e-08	ALB, CA2, DLAT, DLD, ENO1, GGT1, HSPD1, OGDH
adenocarcinoma	DISORDER	22	4.4504e-08	ANPEP, CA2, CA8, CKB, DNAH8, DNMT1, ENO1, ENO2, GAPDH, GGT1, GRP, GSN, HSP90AA1, HSPA8, HSPA9, HSPE1, KCNJ3, MDM2, NID1, NTRK1, PGK1, PRKCB
renal disease	DISORDER	14	4.85837e-08	ACTN4, ALB, ANPEP, APOA1, APOA4, CA2, CAT, CR1, DNAH8, ENO1, GSN, MTHFR, NID1, PRKCB
ciliary dyskinesia, primary, 19	DISORDER	6	4.96949e-08	ARMC4, DNAI2, DNAL1, HYDIN, RSPH1, RSPH4A
carcinoma renal cell	DISORDER	14	7.77018e-08	ALDOB, ANPEP, DNMT1, ENO2, ENPEP, FABP7, FH, GAPDH, GGT1, GSN, HSP90AA1, HSPA8, PMS1, SLC25A5
parkinson disease	DISORDER	12	8.78992e-08	AIFM1, CAT, COX5A, DNAH8, GAPDH, GSTA4, HSPA8, HSPA9, NTRK1, OGDH, PACRG, PARK7
anemia	DISORDER	11	9.87583e-08	ALAS2, ALB, CA2, COX5A, CR1, DNMT1, GAPDH, GOT1, HBB, PGK1, TFRC
multiple sclerosis	DISORDER	13	1.10573e-07	ALB, ANPEP, APOA1, COX5A, CR1, DNAH8, GC, HSP90AA1, HSPA8, HSPD1, HSPE1, KIF21B, TFRC
cancer lung	DISORDER	19	2.00721e-07	AIFM1, ANPEP, CA2, CA8, CDK1, CR1, DNAH8, DNMT1, ENO1, ENO2, GRP, GSN, HSP90AA1, HSPA8, HSPD1, MDM2, PGK1, SLC2A3, TUBB3
sepsis	DISORDER	11	2.91952e-07	ALB, CR1, DNAH8, GAPDH, GRP, GSN, HSP90AA1, HSPA8, HSPD1, SERPING1, VDAC1
atrophy	DISORDER	11	3.18866e-07	AIFM1, CA2, CAT, CRB1, DNAH8, DPYS, GRP, GSN, HSP90AA1, HSPA8, NTRK1
cholangitis	DISORDER	5	4.22585e-07	ALB, CA2, DLAT, GGT1, GOT1
glioma	DISORDER	17	4.52444e-07	AIFM1, CA2, CAT, CDK1, COX5A, DNAH8, DNMT1, GSN, HSP90AA1, HSPA8, MDM2, NTRK1, PMS1, PRKCB, PSMD9, SLC2A3, TFRC
lactic acidosis	DISORDER	5	5.24979e-07	DLAT, DLD, OGDH, PDHA1, PDHB
neurodegenerative diseases	DISORDER	13	6.08218e-07	BLMH, CAT, CDK1, COX5A, DNAH8, ENO1, GAPDH, HSP90AA1, HSPA8, NTRK1, OGDH, PARK7, PGK1
niddm	DISORDER	11	6.78636e-07	ALB, APOA1, APOA4, CAT, DNAH8, GC, GGT1, GPD2, HSPA8, MTHFR, SLC2A3
cell damage	DISORDER	10	9.70417e-07	AIFM1, CAT, CDK1, CKB, COX5A, CR1, GAPDH, HSP90AA1, HSPA8, HSPD1
cystic fibrosis	DISORDER	11	1.21412e-06	ALB, CA2, CR1, DNAH8, GC, GSN, HADHA, HBB, HSPA8, HSPE1, VDAC1
acute myocardial infarction	DISORDER	8	1.36301e-06	APOA1, CAT, CKB, HADHA, HSPA8, MDH2, SERPING1, TFRC
adenoma	DISORDER	15	1.42331e-06	ANPEP, COX5A, DNAH8, DNMT1, ENO2, GAPDH, GGT1, GSN, GSTA3, GSTA4, MTHFR, NTRK1, PRKCB, SLC26A4, TFRC
diabetes mellitus	DISORDER	13	1.64606e-06	ALB, APOA1, APOA4, CAT, DNAH8, GAPDH, GC, GGT1, GOT1, HSPD1, MTHFR, PRKCB, SLC2A3
neurodegeneration	DISORDER	11	1.81509e-06	AIFM1, APOA1, CAT, CDK1, COX5A, GAPDH, HSP90AA1, HSPA8, NTRK1, OGDH, PARK7
myocardial infarction	DISORDER	11	1.88088e-06	APOA1, APOA4, CKB, CKMT2, COL3A1, COX5A, GOT1, HSPA8, LDHB, MTHFR, SERPING1
leigh disease	DISORDER	6	2.22604e-06	COX7A2L, DLD, NDUFS8, NDUFV1, PDHA1, PDHB
lung carcinoma	DISORDER	11	2.40293e-06	ANPEP, CDK1, CKB, DNAH8, DNMT1, ENO1, ENO2, GRP, HSPA8, MDM2, SLC2A3
malaria	DISORDER	10	2.75161e-06	ALB, CR1, DNAH8, GAPDH, HBB, HSP90AA1, HSPA14, HSPA8, HSPD1, TFRC
alpha-ketoglutarate dehydrogenase deficiency	DISORDER	3	2.82164e-06	DLD, OGDH, PDHA1
inflammation	DISORDER	24	3.21886e-06	AIFM1, ALB, ANPEP, APOA1, APOA4, CA2, CAT, COX5A, CR1, DNMT1, GAPDH, GC, GGT1, GSN, HBB, HSP90AA1, HSPA8, HSPD1, HSPE1, LDHB, NTRK1, SERPING1, TFRC, VDAC1
liver disease	DISORDER	7	3.42377e-06	ALB, CAT, DLAT, GGT1, GOT1, GSTA3, GSTA4
colorectal cancer	DISORDER	17	3.87306e-06	CA2, CDK1, CKB, COX5A, DNMT1, GAPDH, GSN, GSTA3, GSTA4, HBB, HSPA8, HSPE1, MDM2, MTHFR, PGK1, PMS1, TFRC
iron overload	DISORDER	5	4.02061e-06	ALAS2, CAT, GGT1, HBB, TFRC
glioblastoma	DISORDER	13	4.47244e-06	AIFM1, CDK1, CENPF, CKB, DNMT1, GAPDH, GRP, HSP90AA1, MDM2, PRKCB, PSMD9, SLC2A3, TUBB3
ovarian carcinoma	DISORDER	12	4.78939e-06	ANPEP, CDK1, GGT1, GRP, HSP90AA1, HSPA8, MDM2, NTRK1, PRKCB, TFRC, TSG101, ZEB2
liver diseases	DISORDER	10	4.83416e-06	ALB, APOA1, CA2, COX5A, CR1, DLAT, GAPDH, GC, GGT1, HADHA
dilated cardiomyopathy	DISORDER	7	5.10852e-06	DNAH8, GAPDH, HADHA, HSPD1, LAMP2, MDH1, SLC25A5
infertility	DISORDER	8	5.24557e-06	ACR, CAT, GAPDH, GC, HSP90AA1, HSPD1, ODF1, SPAG6
preeclampsia	DISORDER	9	5.66364e-06	CAT, COX5A, DNAH8, ENPEP, GAPDH, HADHA, HBB, HSPA8, MTHFR
immunodeficiency	DISORDER	15	7.17591e-06	ANPEP, BRD8, CAT, CDK1, CR1, DNMT1, ENO1, GAPDH, HBB, HSP90AA1, HSPA8, HSPD1, PRKCB, TFRC, TSG101
gallbladder disease	DISORDER	4	8.52488e-06	ALB, APOA1, GGT1, GOT1
infertility male	DISORDER	5	8.59237e-06	ACR, CAT, MTHFR, ODF1, PARK7
hepatitis b	DISORDER	9	9.16351e-06	ALB, APOA1, CR1, DNMT1, GGT1, GOT1, HSP90AA1, HSPA8, TFRC
ischemia	DISORDER	12	9.40046e-06	ABAT, AIFM1, CAT, CKB, COX5A, CR1, DNAH8, HSPA14, HSPA8, NTRK1, TUBB3, VDAC1
autoimmune retinopathy	DISORDER	3	9.43198e-06	CA2, ENO1, ENO2
autoimmune diseases	DISORDER	12	1.01559e-05	ANPEP, ATP5O, CA2, CR1, DLAT, DNMT1, ENO1, GC, HSP90AA1, HSPA8, HSPD1, HSPE1
renal failure chronic	DISORDER	9	1.02827e-05	ACTN4, ALB, APOA1, CAT, CR1, DNAH8, GC, GRP, MTHFR
renal failure	DISORDER	8	1.1794e-05	ACTN4, ALB, APOA4, CR1, DNAH8, GC, GRP, GSN
aids	DISORDER	9	1.33566e-05	COX5A, CR1, DLAT, HBB, HSP90AA1, NTRK1, POLRMT, TFRC, TSG101
glomerulonephritis	DISORDER	7	1.3966e-05	ACTN4, ALB, CA2, CAT, CR1, GAPDH, NID1
DN	DOMAIN	9	5.32907e-15	DNAH1, DNAH10, DNAH12, DNAH17, DNAH3, DNAH7, DNAH8, DNAI2, DNALI1
CHAP	DOMAIN	7	8.64953e-12	CCT2, CCT4, CCT5, CCT7, HSPD1, HSPE1, TCP1
Dynein_heavy_dom-2	DOMAIN	7	1.39422e-11	DNAH1, DNAH10, DNAH12, DNAH17, DNAH3, DNAH7, DNAH8
Dynein_heavy_chain_D4_dom	DOMAIN	7	1.39422e-11	DNAH1, DNAH10, DNAH12, DNAH17, DNAH3, DNAH7, DNAH8
Dynein_heavy_dom	DOMAIN	7	2.17838e-11	DNAH1, DNAH10, DNAH12, DNAH17, DNAH3, DNAH7, DNAH8
DHC_fam	DOMAIN	7	2.17838e-11	DNAH1, DNAH10, DNAH12, DNAH17, DNAH3, DNAH7, DNAH8
Tektin signature	DOMAIN	5	2.80391e-10	TEKT1, TEKT2, TEKT3, TEKT4, TEKT5
TUB	DOMAIN	7	6.16758e-10	TUBA1C, TUBA3E, TUBA4A, TUBA8, TUBAL3, TUBB2B, TUBB3
Dynein_HC_stalk	DOMAIN	6	1.02677e-09	DNAH1, DNAH10, DNAH17, DNAH3, DNAH7, DNAH8
GROEL-like_equatorial	DOMAIN	6	1.02677e-09	CCT2, CCT4, CCT5, CCT7, HSPD1, TCP1
GroEL-like_apical_dom	DOMAIN	6	1.02677e-09	CCT2, CCT4, CCT5, CCT7, HSPD1, TCP1
Tektin	DOMAIN	5	1.4921e-09	TEKT1, TEKT2, TEKT3, TEKT4, TEKT5
Cpn60/TCP-1	DOMAIN	6	1.50413e-09	CCT2, CCT4, CCT5, CCT7, HSPD1, TCP1
Tubulin/FtsZ_2-layer-sand-dom	DOMAIN	7	1.6427e-09	TUBA1C, TUBA3E, TUBA4A, TUBA8, TUBAL3, TUBB2B, TUBB3
Tubulin_C	DOMAIN	7	2.05515e-09	TUBA1C, TUBA3E, TUBA4A, TUBA8, TUBAL3, TUBB2B, TUBB3
Tub_FtsZ_C	DOMAIN	7	2.05515e-09	TUBA1C, TUBA3E, TUBA4A, TUBA8, TUBAL3, TUBB2B, TUBB3
Tubulin_CS	DOMAIN	7	2.05515e-09	TUBA1C, TUBA3E, TUBA4A, TUBA8, TUBAL3, TUBB2B, TUBB3
Tubulin	DOMAIN	7	2.55249e-09	TUBA1C, TUBA3E, TUBA4A, TUBA8, TUBAL3, TUBB2B, TUBB3
Chaperonin Cpn60	DOMAIN	5	2.89371e-09	CCT2, CCT5, CCT7, HSPD1, TCP1
F1ATP	DOMAIN	6	3.01637e-09	ATP5A1, ATP5B, ATP5C1, ATP5F1, ATP5H, ATP5O
Tubulin_FtsZ_GTPase	DOMAIN	7	3.14857e-09	TUBA1C, TUBA3E, TUBA4A, TUBA8, TUBAL3, TUBB2B, TUBB3
Chaperonin_TCP-1_CS	DOMAIN	5	5.18699e-09	CCT2, CCT4, CCT5, CCT7, TCP1
Chaperonin TCP-1	DOMAIN	5	5.18699e-09	CCT2, CCT4, CCT5, CCT7, TCP1
Alpha_tubulin	DOMAIN	5	8.73777e-09	TUBA1C, TUBA3E, TUBA4A, TUBA8, TUBAL3
ATPase associated with various cellular activities, AAA_5	DOMAIN	5	1.39979e-08	DNAH1, DNAH10, DNAH3, DNAH7, DNAH8
Chaperone_TCP-1	DOMAIN	5	1.39979e-08	CCT2, CCT4, CCT5, CCT7, TCP1
TCP-1-like_intermed	DOMAIN	5	2.15131e-08	CCT2, CCT4, CCT5, CCT7, TCP1
ATPase_dyneun-rel_AAA	DOMAIN	5	4.60083e-08	DNAH1, DNAH10, DNAH12, DNAH17, DNAH8
EFHAND	DOMAIN	11	3.63354e-07	ACTN4, CALM1, CETN1, DNAH7, EFCAB3, EFCAB5, EFHB, EFHC1, EFHC2, GPD2, PLCZ1
NAD(P)-bd_dom	DOMAIN	10	4.37392e-07	AK7, GAPDH, GLYR1, GPD1, HADH, HADHA, LDHB, MDH1, MDH2, UBA6
EF_hand_dom	DOMAIN	11	4.49769e-07	ACTN4, CALM1, CETN1, DNAH7, EFCAB3, EFCAB5, EFHB, EFHC1, EFHC2, GPD2, PLCZ1
Dynein heavy chain	DOMAIN	4	4.51638e-07	DNAH1, DNAH3, DNAH7, DNAH8
DH_multihelical	DOMAIN	4	6.84863e-07	GLYR1, GPD1, HADH, HADHA
Dpy-30	DOMAIN	3	1.19611e-06	AK7, DPY30, NME5
Uncharacterised_DM10	DOMAIN	3	1.19611e-06	EFHC1, EFHC2, NME7
EF-hand-dom_pair	DOMAIN	11	2.01875e-06	ACTN4, CALM1, CETN1, EFCAB3, EFCAB5, EFHB, EFHC1, EFHC2, FAM188A, GPD2, PLCZ1
6-PGluconate_DH_C-like	DOMAIN	4	2.57783e-06	GLYR1, GPD1, HADH, HADHA
Dpy-30_motif	DOMAIN	3	5.4846e-06	AK7, DPY30, NME5
Actin/actin-like_CS	DOMAIN	4	1.04131e-05	ACTB, ACTG1, ACTG2, ACTRT2
Testis Intersitial	EXPRESSION	147	1e-16	ACR, ACSBG2, ACTB, ACTG1, ACTN4, ACTRT2, AK7, ALDOC, APOA1, APOA4, ARMC3, ARMC4, ATP5A1, ATP5B, ATP5C1, ATP5F1, ATP5H, ATP5O, BIRC6, BRD8, CABYR, CALM1, CAT, CBX2, CCDC147, CCDC173, CCT2, CCT4, CCT5, CCT7, CETN1, CKB, COL3A1, COX4I1, COX5A, COX6C, COX7A2L, COX8A, CSNK2B, CYC1, DBI, DDX1, DLD, DNAH17, DNAH8, DNALI1, DNMT1, DPY30, DYNLL1, DYNLRB1, DYNLRB2, EFHC1, EIF3E, EIF3F, ENO1, ETFA, FAM166A, …
Testis Seminif Tubule	EXPRESSION	145	1e-16	ACSBG2, ACTB, ACTG1, ACTN4, AK7, ALDOC, APOA1, APOA4, ARMC4, ATP5A1, ATP5B, ATP5C1, ATP5F1, ATP5H, ATP5O, BIRC6, BRD8, CABYR, CALM1, CAT, CBX2, CCDC147, CCDC173, CCT2, CCT4, CCT5, CCT7, CETN1, CKB, COL3A1, COX4I1, COX5A, COX6C, COX7A2L, COX8A, CSNK2B, CYC1, DBI, DDX1, DLD, DNAH17, DNAH8, DNALI1, DNMT1, DPY30, DYNLL1, DYNLRB1, DYNLRB2, EFHC1, EIF3E, EIF3F, ENO1, ETFA, FAM166A, FAM188A, FH, FLII, F…
Testis Germ	EXPRESSION	145	1e-16	ACSBG2, ACTB, ACTG1, ACTG2, ACTN4, ACTRT2, AK7, ALDOC, APOA1, APOA4, ARMC4, ATP5A1, ATP5B, ATP5C1, ATP5F1, ATP5H, ATP5O, BIRC6, BRD8, CABYR, CALM1, CAT, CBX2, CCDC147, CCDC173, CCT2, CCT4, CCT5, CCT7, CETN1, CKB, COL3A1, COX4I1, COX5A, COX6C, COX7A2L, COX8A, CSNK2B, CYC1, DBI, DDX1, DLD, DNAH17, DNALI1, DNMT1, DPY30, DYNLL1, DYNLRB1, DYNLRB2, EFHC1, EIF3E, EIF3F, ENO1, ETFA, FAM166A, FAM188A, FH,…
Testis Leydig	EXPRESSION	144	1e-16	ACSBG2, ACTB, ACTG1, ACTG2, ACTN4, AK7, ALDOC, APOA1, APOA4, ARMC4, ATP5A1, ATP5B, ATP5C1, ATP5F1, ATP5H, ATP5O, BIRC6, BRD8, CABYR, CALM1, CAT, CBX2, CCDC147, CCDC173, CCT2, CCT4, CCT5, CCT7, CETN1, CKB, COL3A1, COX4I1, COX5A, COX6C, COX7A2L, COX8A, CSNK2B, CYC1, DBI, DDX1, DLD, DNAH17, DNALI1, DNMT1, DPY30, DYNLL1, DYNLRB1, DYNLRB2, EFHC1, EIF3E, EIF3F, ENO1, ETFA, FAM166A, FAM188A, FH, FLII, F…
Pineal (Day)	EXPRESSION	138	1e-16	ABAT, ACTB, ACTG1, ACTN4, ALDOC, APOA4, ATP5A1, ATP5B, ATP5C1, ATP5F1, ATP5H, ATP5O, ATP6V1C1, BIRC6, BLMH, CA2, CACFD1, CALM1, CAT, CBX2, CCDC147, CCT2, CCT4, CCT5, CCT7, CDC42BPA, CKB, COX4I1, COX5A, COX6C, COX7A2L, COX8A, CSNK2B, CYC1, DBI, DDX1, DLD, DNAH17, DNMT1, DPY30, DYNLL1, DYNLRB1, EFHC1, EIF3E, EIF3F, ENO1, ENO2, ETFA, FAM166A, FAM188A, FH, FLII, FOXJ1, FSD1L, GAPDH, GBAS, GLYR1, GOT1…
Pineal (Night)	EXPRESSION	138	1e-16	ABAT, ACTB, ACTG1, ACTN4, ALDOC, APOA4, ATP5A1, ATP5B, ATP5C1, ATP5F1, ATP5H, ATP5O, ATP6V1C1, BIRC6, BLMH, CA2, CALM1, CAT, CBX2, CCDC147, CCT2, CCT4, CCT5, CCT7, CDC42BPA, CKB, COL3A1, COX4I1, COX5A, COX6C, COX7A2L, COX8A, CSNK2B, CYC1, DBI, DDX1, DLD, DNAH17, DNMT1, DPY30, DPYS, DYNLL1, DYNLRB1, EIF3E, EIF3F, ENO1, ENO2, ETFA, FAM166A, FAM188A, FH, FLII, FOXJ1, FSD1L, GAPDH, GBAS, GLYR1, GOT1,…
Prefrontal Cortex	EXPRESSION	134	1e-16	ABAT, ACTB, ACTG1, ACTN4, ALDOC, APOA4, ATP5A1, ATP5B, ATP5C1, ATP5F1, ATP5H, ATP5O, ATP6V1C1, BIRC6, BSN, CA2, CALM1, CAT, CBX2, CCDC147, CCT2, CCT4, CCT5, CCT7, CDC42BPA, CKB, COL5A1, COX4I1, COX5A, COX6C, COX7A2L, COX8A, CSNK2B, CYC1, DBI, DDX1, DLD, DNAH17, DNMT1, DPY30, DYNLL1, DYNLRB1, EIF3E, EIF3F, ENO1, ENO2, ETFA, FABP7, FAM166A, FAM188A, FH, FLII, FOXJ1, FSD1L, GAPDH, GBAS, GOT1, GSN, G…
Amygdala	EXPRESSION	132	1e-16	ABAT, ACTB, ACTG1, ACTN4, ALDOC, APOA4, ATP5A1, ATP5B, ATP5C1, ATP5F1, ATP5H, ATP5O, BIRC6, BSN, CA2, CALM1, CAT, CBX2, CCDC147, CCT2, CCT4, CCT5, CCT7, CDC42BPA, CKB, COX4I1, COX5A, COX6C, COX7A2L, COX8A, CSNK2B, CYC1, DBI, DDX1, DLD, DNAH17, DNMT1, DPY30, DYNLL1, DYNLRB1, EIF3E, EIF3F, ENO1, ENO2, ETFA, FABP7, FAM166A, FAM188A, FH, FLII, FOXJ1, FSD1L, GAPDH, GBAS, GOT1, GSN, GSTA4, HADH, HADHA,…
Small Intestine	EXPRESSION	130	1e-16	ACTB, ACTG1, ACTG2, ACTN4, ALDOB, ALDOC, ANPEP, APOA1, APOA4, ARNTL, ATP5A1, ATP5B, ATP5C1, ATP5F1, ATP5H, ATP5O, BIRC6, CALM1, CAT, CBX2, CCDC147, CCT2, CCT4, CCT5, CCT7, CKB, COL3A1, COL5A1, COX4I1, COX5A, COX6C, COX7A2L, COX8A, CSNK2B, CYC1, DBI, DDX1, DLD, DNAH17, DNMT1, DPY30, DYNLL1, DYNLRB1, EIF3E, EIF3F, ENO1, ENPEP, ETFA, FAM129A, FAM166A, FAM188A, FH, FLII, FOXJ1, FSD1L, GAPDH, GBAS, GO…
Fetal Liver	EXPRESSION	130	1e-16	ACTB, ACTG1, ACTN4, ALAS2, ALB, ALDOB, ALDOC, APOA1, APOA4, ATP5A1, ATP5B, ATP5C1, ATP5F1, ATP5H, ATP5O, BIRC6, CALM1, CAT, CBX2, CCDC147, CCT2, CCT4, CCT5, CCT7, CDK5RAP2, CENPF, COL3A1, COL5A1, COX4I1, COX5A, COX6C, COX7A2L, COX8A, CSNK2B, CYC1, DBI, DDX1, DLD, DNAH17, DNAH3, DNMT1, DPY30, DPYS, DYNLL1, DYNLRB1, EIF3E, EIF3F, ENO1, ETFA, FAM166A, FAM188A, FH, FLII, FOXJ1, FSD1L, GALNT9, GAPDH, …
Fetal Lung	EXPRESSION	130	1e-16	ACTB, ACTG1, ACTG2, ACTN4, ALAS2, ALB, ALDOC, APOA1, APOA4, ATP5A1, ATP5B, ATP5C1, ATP5F1, ATP5H, ATP5O, BIRC6, CALM1, CAT, CBX2, CCDC147, CCT2, CCT4, CCT5, CCT7, CKB, COL3A1, COL5A1, COX4I1, COX5A, COX6C, COX7A2L, COX8A, CSNK2B, CYC1, DBI, DDX1, DLD, DNAH17, DNMT1, DPY30, DYNLL1, DYNLRB1, EIF3E, EIF3F, ENO1, ETFA, FAM166A, FAM188A, FH, FLII, FOXJ1, FSD1L, GAPDH, GBAS, GC, GOT1, GRP, GSN, GSTA4, …
Hypothalamus	EXPRESSION	129	1e-16	ABAT, ACTB, ACTG1, ACTN4, ALDOC, APOA4, ATP5A1, ATP5B, ATP5C1, ATP5F1, ATP5H, ATP5O, BIRC6, CA2, CALM1, CAT, CBX2, CCDC147, CCT2, CCT4, CCT5, CCT7, CDC42BPA, CKB, COX4I1, COX5A, COX6C, COX7A2L, COX8A, CSNK2B, CYC1, DBI, DDX1, DLD, DNAH17, DNMT1, DPY30, DYNLL1, DYNLRB1, EIF3E, EIF3F, ENO1, ENO2, ETFA, FABP7, FAM166A, FAM188A, FH, FLII, FOXJ1, FSD1L, GAPDH, GBAS, GOT1, GSN, GSTA4, HADH, HADHA, HBB,…
Spinal Cord	EXPRESSION	128	1e-16	ABAT, ACTB, ACTG1, ACTN4, ALDOC, APOA4, ATP5A1, ATP5B, ATP5C1, ATP5F1, ATP5H, ATP5O, BIRC6, CA2, CALM1, CAT, CBX2, CCDC147, CCT2, CCT4, CCT5, CCT7, CDC42BPA, CKB, COX4I1, COX5A, COX6C, COX7A2L, COX8A, CSNK2B, CYC1, DBI, DDX1, DLD, DNAH17, DNMT1, DPY30, DYNLL1, DYNLRB1, EIF3E, EIF3F, ENO1, ENO2, ETFA, FAM166A, FAM188A, FH, FLII, FOXJ1, FSD1L, GAPDH, GBAS, GOT1, GPD1, GSN, GSTA4, HADH, HADHA, HBB, …
Myeloid	EXPRESSION	128	1e-16	ACTB, ACTG1, ACTN4, ALDOC, APOA4, ARNTL, ATP5A1, ATP5B, ATP5C1, ATP5F1, ATP5H, ATP5O, BIRC6, CALM1, CAT, CBX2, CCDC147, CCT2, CCT4, CCT5, CCT7, COX4I1, COX5A, COX6C, COX7A2L, COX8A, CR1, CREB5, CSNK2B, CYC1, DBI, DDX1, DLD, DNAH17, DNMT1, DPY30, DYNLL1, DYNLRB1, EIF3E, EIF3F, ENO1, ETFA, FAM129A, FAM166A, FAM188A, FAM65B, FH, FLII, FOXJ1, FSD1L, GAPDH, GBAS, GOT1, GSN, HADH, HADHA, HBB, HSP90AA1,…
B Lymphoblasts	EXPRESSION	128	1e-16	ACTB, ACTG1, ACTN4, AIFM1, ALDOC, APOA4, ARNTL, ATP5A1, ATP5B, ATP5C1, ATP5F1, ATP5H, ATP5O, BIRC6, BLMH, CALM1, CAT, CBX2, CCDC147, CCT2, CCT4, CCT5, CCT7, CDK1, CENPF, COX4I1, COX5A, COX6C, COX7A2L, COX8A, CSNK2B, CYC1, DBI, DDX1, DLD, DNAH17, DNMT1, DPY30, DYNLL1, DYNLRB1, EEF1E1, EIF3E, EIF3F, ENO1, ETFA, FAM129A, FAM166A, FH, FLII, FOXJ1, FSD1L, GAPDH, GBAS, GGT1, GLYR1, GOT1, GSTA4, HADH, H…
Endothelial	EXPRESSION	128	1e-16	ACTB, ACTG1, ACTN4, AGO2, ALAS2, ALDOC, APOA4, ATP5A1, ATP5B, ATP5C1, ATP5F1, ATP5H, ATP5O, BIRC6, CALM1, CAT, CBX2, CCDC147, CCT2, CCT4, CCT5, CCT7, CDK1, CDK5RAP2, CENPF, CKB, COX4I1, COX5A, COX6C, COX7A2L, COX8A, CSNK2B, CYC1, DBI, DDX1, DLD, DNAH17, DNAH3, DNMT1, DPY30, DYNLL1, DYNLRB1, EEF1E1, EIF3E, EIF3F, ENO1, ETFA, FAM166A, FAM188A, FH, FLII, FOXJ1, FSD1L, GALNT9, GAPDH, GBAS, GOT1, GSN,…
Fetal Brain	EXPRESSION	128	1e-16	ABAT, ACTB, ACTG1, ACTN4, ALDOC, APOA4, ATP5A1, ATP5B, ATP5C1, ATP5F1, ATP5H, ATP5O, BIRC6, CALM1, CAT, CBX2, CCDC147, CCT2, CCT4, CCT5, CCT7, CKB, COX4I1, COX5A, COX6C, COX7A2L, COX8A, CSNK2B, CYC1, DBI, DDX1, DLD, DNAH17, DNMT1, DPY30, DYNLL1, DYNLRB1, EEF1E1, EIF3E, EIF3F, ENO1, ENO2, ETFA, FABP7, FAM166A, FAM188A, FH, FLII, FOXJ1, FSD1L, GAPDH, GBAS, GOT1, GRP, GSTA4, HADH, HADHA, HBB, HSP90A…
Dentritic Cells	EXPRESSION	127	1e-16	ACTB, ACTG1, ACTN4, ALDOC, APOA4, ARNTL, ATP5A1, ATP5B, ATP5C1, ATP5F1, ATP5H, ATP5O, BIRC6, BLMH, CALM1, CAT, CBX2, CCDC147, CCT2, CCT4, CCT5, CCT7, COX4I1, COX5A, COX6C, COX7A2L, COX8A, CSNK2B, CYC1, DBI, DDX1, DLD, DNAH17, DNMT1, DPY30, DYNLL1, DYNLRB1, EIF3E, EIF3F, ENO1, ETFA, FAM129A, FAM166A, FAM188A, FAM65B, FH, FLII, FOXJ1, FSD1L, GAPDH, GBAS, GLYR1, GOT1, GSN, HADH, HADHA, HSP90AA1, HSP…
Retina	EXPRESSION	126	1e-16	ABAT, ACTB, ACTG1, ACTN4, ALDOC, APOA4, ATP5A1, ATP5B, ATP5C1, ATP5F1, ATP5H, ATP5O, BIRC6, CA2, CALM1, CAT, CBX2, CCDC147, CCT2, CCT4, CCT5, CCT7, CDC42BPA, CKB, COX4I1, COX5A, COX6C, COX7A2L, COX8A, CSNK2B, CYC1, DBI, DDX1, DLD, DNAH17, DNMT1, DPY30, DYNLL1, DYNLRB1, EIF3E, EIF3F, ENO1, ENO2, ETFA, FAM166A, FAM188A, FH, FLII, FOXJ1, FSD1L, GAPDH, GBAS, GOT1, GSN, GSTA4, HADH, HADHA, HBB, HSP90A…
Cingulate Cortex	EXPRESSION	126	1e-16	ABAT, ACTB, ACTG1, ACTN4, ALDOC, APOA4, ATP5A1, ATP5B, ATP5C1, ATP5F1, ATP5H, ATP5O, BIRC6, BSN, CA2, CALM1, CAT, CBX2, CCDC147, CCT2, CCT4, CCT5, CCT7, CKB, COX4I1, COX5A, COX6C, COX7A2L, COX8A, CSNK2B, CYC1, DBI, DDX1, DLD, DNAH17, DNMT1, DPY30, DYNLL1, DYNLRB1, EIF3E, EIF3F, ENO1, ENO2, ETFA, FABP7, FAM166A, FAM188A, FH, FLII, FOXJ1, FSD1L, GAPDH, GBAS, GOT1, GSN, GSTA4, HADH, HADHA, HBB, HSP9…
Parietal Lobe	EXPRESSION	126	1e-16	ABAT, ACTB, ACTG1, ACTN4, ALDOC, APOA4, ATP5A1, ATP5B, ATP5C1, ATP5F1, ATP5H, ATP5O, BIRC6, BSN, CA2, CALM1, CAT, CBX2, CCDC147, CCT2, CCT4, CCT5, CCT7, CKB, COX4I1, COX5A, COX6C, COX7A2L, COX8A, CSNK2B, CYC1, DBI, DDX1, DLD, DNAH17, DNMT1, DPY30, DYNLL1, DYNLRB1, EIF3E, EIF3F, ENO1, ENO2, ETFA, FABP7, FAM166A, FAM188A, FH, FLII, FOXJ1, FSD1L, GAPDH, GBAS, GOT1, GSN, GSTA4, HADH, HADHA, HBB, HSP9…
Occipital Lobe	EXPRESSION	126	1e-16	ABAT, ACTB, ACTG1, ACTN4, ALDOC, APOA4, ATP5A1, ATP5B, ATP5C1, ATP5F1, ATP5H, ATP5O, BIRC6, BSN, CA2, CALM1, CAT, CBX2, CCDC147, CCT2, CCT4, CCT5, CCT7, CKB, COX4I1, COX5A, COX6C, COX7A2L, COX8A, CSNK2B, CYC1, DBI, DDX1, DLD, DNAH17, DNMT1, DPY30, DYNLL1, DYNLRB1, EIF3E, EIF3F, ENO1, ENO2, ETFA, FABP7, FAM166A, FAM188A, FH, FLII, FOXJ1, FSD1L, GAPDH, GBAS, GOT1, GSN, GSTA4, HADH, HADHA, HBB, HSP9…
Subthalamic Nucleus	EXPRESSION	126	1e-16	ABAT, ACTB, ACTG1, ACTN4, ALDOC, APOA4, ATP5A1, ATP5B, ATP5C1, ATP5F1, ATP5H, ATP5O, BIRC6, BSN, CA2, CALM1, CAT, CBX2, CCDC147, CCT2, CCT4, CCT5, CCT7, CKB, COX4I1, COX5A, COX6C, COX7A2L, COX8A, CSNK2B, CYC1, DBI, DDX1, DLD, DNAH17, DNMT1, DPY30, DYNLL1, DYNLRB1, EIF3E, EIF3F, ENO1, ENO2, ETFA, FABP7, FAM166A, FAM188A, FH, FLII, FOXJ1, FSD1L, GAPDH, GBAS, GOT1, GSN, GSTA4, HADH, HADHA, HBB, HSP9…
Medulla Oblongata	EXPRESSION	126	1e-16	ABAT, ACTB, ACTG1, ACTN4, ALDOC, APOA4, ATP5A1, ATP5B, ATP5C1, ATP5F1, ATP5H, ATP5O, BIRC6, BSN, CA2, CALM1, CAT, CBX2, CCDC147, CCT2, CCT4, CCT5, CCT7, CKB, COX4I1, COX5A, COX6C, COX7A2L, COX8A, CSNK2B, CYC1, DBI, DDX1, DLD, DNAH17, DNMT1, DPY30, DYNLL1, DYNLRB1, EIF3E, EIF3F, ENO1, ENO2, ETFA, FABP7, FAM166A, FAM188A, FH, FLII, FOXJ1, FSD1L, GAPDH, GBAS, GOT1, GSN, GSTA4, HADH, HADHA, HBB, HSP9…
Whole Blood	EXPRESSION	125	1e-16	ACTB, ACTG1, ACTN4, ALDOC, APOA4, ARNTL, ATP5A1, ATP5B, ATP5C1, ATP5F1, ATP5H, ATP5O, BIRC6, CALM1, CAT, CBLL1, CBX2, CCDC147, CCT2, CCT4, CCT5, CCT7, COX4I1, COX5A, COX6C, COX7A2L, COX8A, CR1, CREB5, CSNK2B, CYC1, DBI, DDX1, DLAT, DLD, DNAH17, DNMT1, DPY30, DYNLL1, DYNLRB1, EIF3E, EIF3F, ENO1, ETFA, FAM129A, FAM166A, FAM188A, FAM65B, FH, FLII, FSD1L, GAPDH, GBAS, GOT1, GSN, GSTA4, HADH, HADHA, H…
Temporal Lobe	EXPRESSION	125	1e-16	ABAT, ACTB, ACTG1, ACTN4, ALDOC, APOA4, ATP5A1, ATP5B, ATP5C1, ATP5F1, ATP5H, ATP5O, BIRC6, BSN, CA2, CALM1, CAT, CBX2, CCDC147, CCT2, CCT4, CCT5, CCT7, CKB, COX4I1, COX5A, COX6C, COX7A2L, COX8A, CSNK2B, CYC1, DBI, DDX1, DLD, DNAH17, DNMT1, DPY30, DYNLL1, DYNLRB1, EIF3E, EIF3F, ENO1, ENO2, ETFA, FABP7, FAM166A, FAM188A, FH, FLII, FOXJ1, FSD1L, GAPDH, GBAS, GOT1, GSN, GSTA4, HADHA, HBB, HSP90AA1, …
Cerebellum Peduncles	EXPRESSION	125	1e-16	ABAT, ACTB, ACTG1, ACTN4, ALDOC, APOA4, ATP5A1, ATP5B, ATP5C1, ATP5F1, ATP5H, ATP5O, BIRC6, BSN, CA2, CALM1, CAT, CBX2, CCDC147, CCT2, CCT4, CCT5, CCT7, CKB, COX4I1, COX5A, COX6C, COX7A2L, COX8A, CSNK2B, CYC1, DBI, DDX1, DLD, DNAH17, DNMT1, DPY30, DYNLL1, DYNLRB1, EIF3E, EIF3F, ENO1, ENO2, ETFA, FABP7, FAM166A, FAM188A, FH, FLII, FOXJ1, FSD1L, GAPDH, GBAS, GOT1, GSN, GSTA4, HADH, HADHA, HBB, HSP9…
Thalamus	EXPRESSION	125	1e-16	ABAT, ACTB, ACTG1, ACTN4, ALDOC, APOA4, ATP5A1, ATP5B, ATP5C1, ATP5F1, ATP5H, ATP5O, BIRC6, BSN, CA2, CALM1, CAT, CBX2, CCDC147, CCT2, CCT4, CCT5, CCT7, CKB, COX4I1, COX5A, COX6C, COX7A2L, COX8A, CSNK2B, CYC1, DBI, DDX1, DLD, DNAH17, DNMT1, DPY30, DYNLL1, DYNLRB1, EIF3E, EIF3F, ENO1, ENO2, ETFA, FABP7, FAM166A, FAM188A, FH, FLII, FOXJ1, FSD1L, GAPDH, GBAS, GOT1, GSN, GSTA4, HADH, HADHA, HBB, HSP9…
Caudate Nucleus	EXPRESSION	125	1e-16	ABAT, ACTB, ACTG1, ACTN4, ALDOC, APOA4, ATP5A1, ATP5B, ATP5C1, ATP5F1, ATP5H, ATP5O, BIRC6, CA2, CALM1, CAT, CBX2, CCDC147, CCT2, CCT4, CCT5, CCT7, CKB, COX4I1, COX5A, COX6C, COX7A2L, COX8A, CSNK2B, CYC1, DBI, DDX1, DLD, DNAH17, DNMT1, DPY30, DYNLL1, DYNLRB1, EIF3E, EIF3F, ENO1, ENO2, ETFA, FABP7, FAM166A, FAM188A, FH, FLII, FOXJ1, FSD1L, GAPDH, GBAS, GOT1, GSN, GSTA4, HADH, HADHA, HBB, HSP90AA1,…
Pons	EXPRESSION	125	1e-16	ABAT, ACTB, ACTG1, ACTN4, ALDOC, APOA4, ATP5A1, ATP5B, ATP5C1, ATP5F1, ATP5H, ATP5O, BIRC6, CA2, CALM1, CAT, CBX2, CCDC147, CCT2, CCT4, CCT5, CCT7, CKB, COX4I1, COX5A, COX6C, COX7A2L, COX8A, CSNK2B, CYC1, DBI, DDX1, DLD, DNAH17, DNMT1, DPY30, DYNLL1, DYNLRB1, EIF3E, EIF3F, ENO1, ENO2, ETFA, FABP7, FAM166A, FAM188A, FH, FLII, FOXJ1, FSD1L, GAPDH, GBAS, GOT1, GSN, GSTA4, HADH, HADHA, HBB, HSP90AA1,…
Cerebellum	EXPRESSION	124	1e-16	ABAT, ACTB, ACTG1, ACTN4, ALDOC, APOA4, ATP5A1, ATP5B, ATP5C1, ATP5F1, ATP5H, ATP5O, BIRC6, BSN, CA8, CALM1, CAT, CBX2, CCDC147, CCT2, CCT4, CCT5, CCT7, CKB, COX4I1, COX5A, COX6C, COX7A2L, COX8A, CSNK2B, CYC1, DBI, DDX1, DLD, DNAH17, DNMT1, DPY30, DYNLL1, DYNLRB1, EIF3E, EIF3F, ENO1, ENO2, ETFA, FABP7, FAM166A, FAM188A, FH, FLII, FOXJ1, FSD1L, GAPDH, GBAS, GOT1, GSN, GSTA4, HADH, HADHA, HBB, HSP9…
Pituitary	EXPRESSION	124	1e-16	ACTB, ACTG1, ACTN4, AK7, ALDOC, APOA4, ARMC4, ATP5A1, ATP5B, ATP5C1, ATP5F1, ATP5H, ATP5O, BIRC6, BRD8, CALM1, CAT, CBX2, CCDC147, CCT2, CCT4, CCT5, CCT7, CKB, COX4I1, COX5A, COX6C, COX7A2L, COX8A, CSNK2B, CYC1, DBI, DDX1, DLD, DNAH17, DNMT1, DPY30, DYNLL1, DYNLRB1, EIF3E, EIF3F, ENO1, ENO2, ETFA, FAM166A, FAM188A, FH, FLII, FOXJ1, FSD1L, GAPDH, GBAS, GOT1, GSN, GSTA4, HADH, HADHA, HBB, HSP90AA1,…
Salivary Gland	EXPRESSION	123	1e-16	ACTB, ACTG1, ACTN4, ALDOC, ANPEP, APOA4, ATP5A1, ATP5B, ATP5C1, ATP5F1, ATP5H, ATP5O, BIRC6, CALM1, CAT, CBX2, CCDC147, CCT2, CCT4, CCT5, CCT7, CKB, COL3A1, COX4I1, COX5A, COX6C, COX7A2L, COX8A, CSNK2B, CYC1, DBI, DDX1, DLD, DNAH17, DNMT1, DPY30, DYNLL1, DYNLRB1, EIF3E, EIF3F, ENO1, ETFA, FAM166A, FAM188A, FH, FLII, FOXJ1, FSD1L, GAPDH, GBAS, GOT1, GSN, GSTA4, HADH, HADHA, HBB, HSP90AA1, HSPA14, …
Uterus	EXPRESSION	123	1e-16	ACTB, ACTG1, ACTG2, ACTN4, ALDOC, APOA4, ATP5A1, ATP5B, ATP5C1, ATP5F1, ATP5H, ATP5O, BIRC6, CADPS2, CALM1, CAT, CBX2, CCDC147, CCT2, CCT4, CCT5, CCT7, CKB, COL3A1, COL5A1, COX4I1, COX5A, COX6C, COX7A2L, COX8A, CSNK2B, CYC1, DBI, DDX1, DLD, DNAH17, DNMT1, DPY30, DYNLL1, DYNLRB1, EIF3E, EIF3F, ENO1, ETFA, FAM166A, FAM188A, FH, FLII, FOXJ1, FSD1L, GAPDH, GBAS, GOT1, GSN, GSTA4, HADH, HADHA, HBB, HS…
Placenta	EXPRESSION	123	1e-16	ACTB, ACTG1, ACTG2, ACTN4, ALDOC, APOA4, ATP5A1, ATP5B, ATP5C1, ATP5F1, ATP5H, ATP5O, BIRC6, CALM1, CAT, CBX2, CCDC147, CCT2, CCT4, CCT5, CCT7, CKB, COL3A1, COL5A1, COX4I1, COX5A, COX6C, COX7A2L, COX8A, CSNK2B, CYC1, DBI, DDX1, DLD, DNAH17, DNMT1, DPY30, DYNLL1, DYNLRB1, EIF3E, EIF3F, ENO1, ETFA, FAM166A, FAM188A, FH, FLII, FOXJ1, FSD1L, GAPDH, GBAS, GOT1, GSN, GSTA4, HADH, HADHA, HBB, HSP90AA1, …
Pancreatic Islet	EXPRESSION	123	1e-16	ACTB, ACTG1, ACTN4, ALB, ALDOC, ANPEP, APOA4, ATP5A1, ATP5B, ATP5C1, ATP5F1, ATP5H, ATP5O, BIRC6, CALM1, CAT, CBX2, CCDC147, CCT2, CCT4, CCT5, CCT7, CKB, COL3A1, COX4I1, COX5A, COX6C, COX7A2L, COX8A, CSNK2B, CYC1, DBI, DDX1, DLD, DNAH17, DNMT1, DPY30, DYNLL1, DYNLRB1, EIF3E, EIF3F, ENO1, ETFA, FAM166A, FAM188A, FH, FLII, FOXJ1, FSD1L, GAPDH, GBAS, GC, GOT1, GSN, GSTA4, HADH, HADHA, HBB, HSP90AA1,…
Smooth Muscle	EXPRESSION	122	1e-16	ACTB, ACTG1, ACTN4, ALDOC, APOA4, ATP5A1, ATP5B, ATP5C1, ATP5F1, ATP5H, ATP5O, BIRC6, CALM1, CAT, CBX2, CCDC147, CCT2, CCT4, CCT5, CCT7, COL3A1, COL5A1, COX4I1, COX5A, COX6C, COX7A2L, COX8A, CSNK2B, CYC1, DBI, DDX1, DLD, DNAH17, DNMT1, DPY30, DYNLL1, DYNLRB1, EIF3E, EIF3F, ENO1, ETFA, FAM166A, FAM188A, FH, FLII, FOXJ1, FSD1L, GAPDH, GBAS, GOT1, GSN, GSTA4, HADH, HADHA, HSP90AA1, HSPA14, HSPA8, HS…
Monocytes	EXPRESSION	122	1e-16	ACTB, ACTG1, ACTN4, ALDOC, APOA4, ARNTL, ATP5A1, ATP5B, ATP5C1, ATP5F1, ATP5H, ATP5O, BIRC6, CALM1, CAT, CBX2, CCDC147, CCT2, CCT4, CCT5, CCT7, COX4I1, COX5A, COX6C, COX7A2L, COX8A, CSNK2B, CYC1, DBI, DDX1, DLD, DNAH17, DNMT1, DPY30, DYNLL1, DYNLRB1, EIF3E, EIF3F, ENO1, ETFA, FAM129A, FAM166A, FAM188A, FAM65B, FH, FLII, FOXJ1, FSD1L, GAPDH, GBAS, GOT1, GSN, HADHA, HSP90AA1, HSPA14, HSPA8, HSPA9, …
Cardiac Myocytes	EXPRESSION	122	1e-16	ACTB, ACTG1, ACTN4, ALDOC, APOA4, ATP5A1, ATP5B, ATP5C1, ATP5F1, ATP5H, ATP5O, BIRC6, BLMH, CALM1, CAT, CBX2, CCDC147, CCT2, CCT4, CCT5, CCT7, CDK1, CENPF, COL3A1, COL5A1, COX4I1, COX5A, COX6C, COX7A2L, COX8A, CSNK2B, CYC1, DBI, DDX1, DLD, DNAH17, DNMT1, DPY30, DYNLL1, DYNLRB1, EIF3E, EIF3F, ENO1, ETFA, FAM166A, FAM188A, FH, FLII, FOXJ1, FSD1L, GAPDH, GBAS, GOT1, GSN, GSTA4, HADH, HADHA, HSP90AA1…
Fetal Thyroid	EXPRESSION	122	1e-16	ACTB, ACTG1, ACTN4, ALB, ALDOC, APOA4, ATP5A1, ATP5B, ATP5C1, ATP5F1, ATP5H, ATP5O, BIRC6, CALM1, CAT, CBX2, CCDC147, CCT2, CCT4, CCT5, CCT7, CKB, COL3A1, COL5A1, COX4I1, COX5A, COX6C, COX7A2L, COX8A, CSNK2B, CYC1, DBI, DDX1, DLD, DNAH17, DNMT1, DPY30, DYNLL1, DYNLRB1, EIF3E, EIF3F, ENO1, ETFA, FAM166A, FAM188A, FH, FLII, FOXJ1, FSD1L, GAPDH, GBAS, GOT1, GSN, GSTA4, HADH, HADHA, HBB, HSP90AA1, HS…
Uterus Corpus	EXPRESSION	122	1e-16	ACTB, ACTG1, ACTG2, ACTN4, ALDOC, APOA4, ATP5A1, ATP5B, ATP5C1, ATP5F1, ATP5H, ATP5O, BIRC6, CALM1, CAT, CBX2, CCDC147, CCT2, CCT4, CCT5, CCT7, CKB, COL3A1, COL5A1, COX4I1, COX5A, COX6C, COX7A2L, COX8A, CSNK2B, CYC1, DBI, DDX1, DLD, DNAH17, DNMT1, DPY30, DYNLL1, DYNLRB1, EIF3E, EIF3F, ENO1, ETFA, FAM166A, FAM188A, FH, FLII, FOXJ1, FSD1L, GAPDH, GBAS, GOT1, GSN, GSTA4, HADH, HADHA, HBB, HSP90AA1, …
Pancreas	EXPRESSION	121	1e-16	ACTB, ACTG1, ACTN4, ALB, ALDOC, ANPEP, APOA4, ATP5A1, ATP5B, ATP5C1, ATP5F1, ATP5H, ATP5O, BIRC6, CALM1, CAT, CBX2, CCDC147, CCT2, CCT4, CCT5, CCT7, CKB, COL3A1, COX4I1, COX5A, COX6C, COX7A2L, COX8A, CSNK2B, CYC1, DBI, DDX1, DLD, DNAH17, DNMT1, DPY30, DYNLL1, DYNLRB1, EIF3E, EIF3F, ENO1, ETFA, FAM166A, FAM188A, FH, FLII, FOXJ1, FSD1L, GAPDH, GBAS, GOT1, GSN, GSTA4, HADH, HADHA, HBB, HSP90AA1, HSP…
NK Cells	EXPRESSION	121	1e-16	ACTB, ACTG1, ACTN4, ALDOC, APOA4, ARNTL, ATP5A1, ATP5B, ATP5C1, ATP5F1, ATP5H, ATP5O, BIRC6, CALM1, CAT, CBX2, CCDC147, CCT2, CCT4, CCT5, CCT7, COX4I1, COX5A, COX6C, COX7A2L, COX8A, CSNK2B, CYC1, DBI, DDX1, DLD, DNAH17, DNMT1, DPY30, DYNLL1, DYNLRB1, EIF3E, EIF3F, ENO1, ETFA, FAM129A, FAM166A, FAM188A, FAM65B, FH, FLII, FOXJ1, FSD1L, GAPDH, GBAS, GLYR1, GOT1, GSN, HADH, HADHA, HBB, HSP90AA1, HSPA…
Olfactory Bulb	EXPRESSION	121	1e-16	ACTB, ACTG1, ACTN4, ALDOC, APOA4, ATP5A1, ATP5B, ATP5C1, ATP5F1, ATP5H, ATP5O, BIRC6, CA2, CALM1, CAT, CBX2, CCDC147, CCT2, CCT4, CCT5, CCT7, CKB, COL3A1, COX4I1, COX5A, COX6C, COX7A2L, COX8A, CSNK2B, CYC1, DBI, DDX1, DLD, DNAH17, DNMT1, DPY30, DYNLL1, DYNLRB1, EIF3E, EIF3F, ENO1, ETFA, FAM166A, FAM188A, FH, FLII, FOXJ1, FSD1L, GAPDH, GBAS, GOT1, GSN, GSTA4, HADH, HADHA, HBB, HSP90AA1, HSPA14, HS…
Appendix	EXPRESSION	121	1e-16	ACTB, ACTG1, ACTG2, ACTN4, ALDOC, APOA4, ATP5A1, ATP5B, ATP5C1, ATP5F1, ATP5H, ATP5O, BIRC6, CALM1, CAT, CBX2, CCDC147, CCT2, CCT4, CCT5, CCT7, CKB, COL3A1, COL5A1, COX4I1, COX5A, COX6C, COX7A2L, COX8A, CSNK2B, DBI, DDX1, DLD, DNAH17, DNMT1, DPY30, DYNLL1, DYNLRB1, EFHC2, EIF3E, EIF3F, ENO1, ETFA, FAM166A, FAM188A, FH, FLII, FOXJ1, FSD1L, GAPDH, GBAS, GOT1, GSN, GSTA4, HADH, HADHA, HBB, HSP90AA1,…
Bone Marrow	EXPRESSION	120	1e-16	ACTB, ACTG1, ACTN4, ALAS2, ALDOC, ANPEP, APOA4, ATP5A1, ATP5B, ATP5C1, ATP5F1, ATP5H, ATP5O, BIRC6, CALM1, CAT, CBX2, CCDC147, CCT2, CCT4, CCT5, CCT7, COX4I1, COX5A, COX6C, COX7A2L, COX8A, CSNK2B, CYC1, DBI, DDX1, DLD, DNAH17, DNMT1, DPY30, DYNLL1, DYNLRB1, EIF3E, EIF3F, ENO1, ETFA, FAM166A, FAM188A, FH, FLII, FOXJ1, FSD1L, GAPDH, GBAS, GOT1, GSN, GSTA4, HADH, HADHA, HBB, HSP90AA1, HSPA14, HSPA8,…
Tongue	EXPRESSION	120	1e-16	ACTB, ACTG1, ACTN4, ALDOC, APOA4, ATP5A1, ATP5B, ATP5C1, ATP5F1, ATP5H, ATP5O, BIRC6, CALM1, CAT, CBX2, CCDC147, CCT2, CCT4, CCT5, CCT7, CKB, CKMT2, COL3A1, COX4I1, COX5A, COX6C, COX7A2L, COX8A, CSNK2B, CYC1, DBI, DDX1, DLD, DNAH17, DNMT1, DPY30, DYNLL1, DYNLRB1, EIF3E, EIF3F, ENO1, ETFA, FAM166A, FAM188A, FH, FLII, FOXJ1, FSD1L, GAPDH, GBAS, GOT1, GSN, GSTA4, HADH, HADHA, HBB, HSP90AA1, HSPA14, …
Trachea	EXPRESSION	120	1e-16	ACTB, ACTG1, ACTG2, ACTN4, ALDOC, APOA4, ATP5A1, ATP5B, ATP5C1, ATP5F1, ATP5H, ATP5O, BIRC6, CALM1, CAT, CBX2, CCDC147, CCT2, CCT4, CCT5, CCT7, CKB, COL3A1, COX4I1, COX5A, COX6C, COX7A2L, COX8A, CSNK2B, CYC1, DBI, DDX1, DLD, DNAH17, DNMT1, DPY30, DYNLL1, DYNLRB1, EIF3E, EIF3F, ENO1, ETFA, FAM166A, FAM188A, FH, FLII, FOXJ1, FSD1L, GAPDH, GBAS, GOT1, GSN, GSTA4, HADH, HADHA, HBB, HSP90AA1, HSPA14, …
T Cells (CD4+)	EXPRESSION	119	1e-16	ACTB, ACTG1, ACTN4, ALDOC, APOA4, ARNTL, ATP5A1, ATP5B, ATP5C1, ATP5F1, ATP5H, ATP5O, BIRC6, BLMH, CALM1, CAT, CBX2, CCDC147, CCT2, CCT4, CCT5, CCT7, COX4I1, COX5A, COX6C, COX7A2L, COX8A, CSNK2B, CYC1, DBI, DDX1, DLD, DNAH17, DNMT1, DPY30, DYNLL1, DYNLRB1, EIF3E, EIF3F, ENO1, ETFA, FAM129A, FAM166A, FAM65B, FH, FLII, FOXJ1, FSD1L, GAPDH, GBAS, GLYR1, GOT1, GSN, HADH, HADHA, HBB, HSP90AA1, HSPA14,…
Ciliary Ganglion	EXPRESSION	119	1e-16	ABAT, ACTB, ACTG1, ACTN4, ALDOC, APOA4, ATP5A1, ATP5B, ATP5C1, ATP5F1, ATP5H, ATP5O, BIRC6, CALM1, CAT, CBX2, CCDC147, CCT4, CCT5, CCT7, CKB, COL3A1, COX4I1, COX5A, COX6C, COX7A2L, COX8A, CSNK2B, CYC1, DBI, DDX1, DLD, DNAH12, DNAH17, DNAJB13, DPY30, DYNLL1, DYNLRB1, EIF3E, EIF3F, ENO1, ENO2, ETFA, FAM166A, FAM188A, FH, FOXJ1, FSD1L, GAPDH, GBAS, GOT1, GSN, GSTA4, HADH, HADHA, HBB, HKDC1, HSP90AA1…
Trigeminal Ganglion	EXPRESSION	119	1e-16	ABAT, ACTB, ACTG1, ACTN4, ALDOC, APOA4, ATP5A1, ATP5B, ATP5C1, ATP5F1, ATP5H, ATP5O, BIRC6, CALM1, CAT, CBX2, CCDC147, CCT2, CCT4, CCT5, CKB, COL3A1, COX4I1, COX5A, COX6C, COX7A2L, COX8A, CSNK2B, CYC1, DBI, DDX1, DLD, DNAH17, DPY30, DYNLL1, DYNLRB1, EIF3E, EIF3F, ENO1, ETFA, FAM166A, FAM188A, FH, FLII, FOXJ1, FSD1L, GAPDH, GBAS, GOT1, GSN, GSTA4, HADH, HADHA, HBB, HSP90AA1, HSPA14, HSPA8, HSPA9, …
Thymus	EXPRESSION	118	1e-16	ACTB, ACTG1, ACTN4, ALDOC, APOA4, ATP5A1, ATP5B, ATP5C1, ATP5F1, ATP5H, ATP5O, BIRC6, CALM1, CAT, CBX2, CCDC147, CCT2, CCT4, CCT5, CCT7, CKB, COL3A1, COX4I1, COX5A, COX6C, COX7A2L, COX8A, CSNK2B, CYC1, DBI, DDX1, DLD, DNAH17, DNMT1, DPY30, DYNLL1, DYNLRB1, EIF3E, EIF3F, ENO1, ETFA, FAM166A, FAM188A, FH, FLII, FOXJ1, FSD1L, GAPDH, GOT1, GSN, GSTA4, HADH, HADHA, HBB, HSP90AA1, HSPA14, HSPA8, HSPA9,…
T Cells (CD8+)	EXPRESSION	118	1e-16	ACTB, ACTG1, ACTN4, ALDOC, APOA4, ARNTL, ATP5A1, ATP5B, ATP5C1, ATP5F1, ATP5H, ATP5O, BIRC6, BLMH, CALM1, CAMK4, CAT, CBX2, CCDC147, CCT2, CCT4, CCT5, CCT7, COX4I1, COX5A, COX6C, COX7A2L, COX8A, CSNK2B, CYC1, DBI, DDX1, DLD, DNAH17, DNMT1, DPY30, DYNLL1, DYNLRB1, EIF3E, EIF3F, ENO1, ETFA, FAM129A, FAM166A, FAM65B, FH, FLII, FOXJ1, FSD1L, GAPDH, GBAS, GLYR1, GOT1, HADH, HADHA, HBB, HSP90AA1, HSPA1…
B Cells	EXPRESSION	118	1e-16	ACTB, ACTG1, ACTN4, ALDOC, APOA4, ATP5A1, ATP5B, ATP5C1, ATP5F1, ATP5H, ATP5O, BIRC6, CALM1, CAT, CBX2, CCDC147, CCT2, CCT4, CCT5, CCT7, COX4I1, COX5A, COX6C, COX7A2L, COX8A, CSNK2B, CYC1, DBI, DDX1, DLD, DNAH17, DNMT1, DPY30, DYNLL1, DYNLRB1, EIF3E, EIF3F, ENO1, ETFA, FAM166A, FAM188A, FAM65B, FH, FLII, FOXJ1, FSD1L, GAPDH, GBAS, GLYR1, GOT1, GSN, HADH, HADHA, HSP90AA1, HSPA14, HSPA8, HSPA9, HSP…
Dorsal Root Ganglion	EXPRESSION	118	1e-16	ABAT, ACTB, ACTG1, ACTN4, ALDOC, APOA4, ATP5A1, ATP5B, ATP5C1, ATP5F1, ATP5H, ATP5O, BIRC6, CALM1, CAT, CBX2, CCDC147, CCT2, CCT4, CCT5, CCT7, CKB, COL3A1, COX4I1, COX5A, COX6C, COX7A2L, COX8A, CSNK2B, CYC1, DBI, DDX1, DLD, DNAH17, DNMT1, DPY30, DYNLL1, DYNLRB1, EIF3E, EIF3F, ENO1, ETFA, FAM166A, FAM188A, FH, FLII, FOXJ1, FSD1L, GAPDH, GBAS, GOT1, GSN, GSTA4, HADH, HADHA, HBB, HSP90AA1, HSPA14, H…
Bronchial Epithelium	EXPRESSION	118	1e-16	ACTB, ACTG1, ACTN4, ALDOC, APOA4, ATP5A1, ATP5B, ATP5C1, ATP5F1, ATP5H, ATP5O, BIRC6, CALM1, CAT, CBX2, CCDC147, CCT2, CCT4, CCT5, CCT7, COL5A1, COX4I1, COX5A, COX6C, COX7A2L, COX8A, CSNK2B, CYC1, DBI, DDX1, DLD, DNAH17, DNMT1, DPY30, DYNLL1, DYNLRB1, EIF3E, EIF3F, ENO1, ETFA, FAM166A, FAM188A, FH, FLII, FOXJ1, FSD1L, GAPDH, GBAS, GOT1, GSN, GSTA4, HADH, HADHA, HSP90AA1, HSPA14, HSPA8, HSPA9, HSP…
Adrenal Cortex	EXPRESSION	118	1e-16	ACTB, ACTG1, ACTN4, ALDOC, APOA4, ATP5A1, ATP5B, ATP5C1, ATP5F1, ATP5H, ATP5O, BIRC6, CALM1, CAT, CBX2, CCDC147, CCT2, CCT4, CCT5, CCT7, CKB, COX4I1, COX5A, COX6C, COX7A2L, COX8A, CSNK2B, CYC1, DBI, DDX1, DLD, DNAH17, DNMT1, DPY30, DYNLL1, DYNLRB1, EIF3E, EIF3F, ENO1, ETFA, FAM166A, FAM188A, FH, FLII, FOXJ1, FSD1L, GAPDH, GBAS, GOT1, GSN, GSTA4, HADH, HADHA, HBB, HSP90AA1, HSPA14, HSPA8, HSPA9, H…
Sup Cervical Ganglion	EXPRESSION	117	1e-16	ABAT, ACTB, ACTG1, ACTN4, ALDOC, APOA4, ATP5A1, ATP5B, ATP5C1, ATP5F1, ATP5H, ATP5O, BIRC6, CALM1, CAT, CBX2, CCDC147, CCT5, CCT7, CKB, COL3A1, COX4I1, COX5A, COX6C, COX7A2L, COX8A, CSNK2B, CYC1, DBI, DDX1, DLD, DNAH17, DNAH7, DNMT1, DPY30, DYNLL1, DYNLRB1, EIF3E, EIF3F, ENO1, ETFA, FAM166A, FAM188A, FH, FLII, FOXJ1, FSD1L, GAPDH, GBAS, GOT1, GSN, GSTA4, HADH, HADHA, HBB, HSP90AA1, HSPA14, HSPA8,…
Skin	EXPRESSION	115	1e-16	ACTB, ACTG1, ACTN4, ALDOC, APOA4, ATP5A1, ATP5B, ATP5C1, ATP5F1, ATP5H, ATP5O, BIRC6, CALM1, CAT, CBX2, CCDC147, CCT2, CCT4, CCT5, CCT7, CKB, COL3A1, COX4I1, COX5A, COX6C, COX7A2L, COX8A, CSNK2B, CYC1, DBI, DDX1, DLD, DNAH17, DPY30, DYNLL1, DYNLRB1, EIF3E, EIF3F, ENO1, ETFA, FAM166A, FAM188A, FH, FLII, FOXJ1, FSD1L, GAPDH, GBAS, GOT1, GSN, GSTA4, HADH, HADHA, HBB, HSP90AA1, HSPA14, HSPA8, HSPA9, …
Tonsil	EXPRESSION	115	1e-16	ACTB, ACTG1, ACTN4, ALDOC, APOA4, ATP5A1, ATP5B, ATP5C1, ATP5F1, ATP5H, ATP5O, BIRC6, CALM1, CAT, CBX2, CCDC147, CCT2, CCT4, CCT5, CCT7, CKB, COL3A1, COX4I1, COX5A, COX6C, COX7A2L, COX8A, CSNK2B, CYC1, DBI, DDX1, DLD, DNAH17, DNMT1, DPY30, DYNLL1, DYNLRB1, EIF3E, EIF3F, ENO1, ETFA, FAM166A, FH, FLII, FOXJ1, FSD1L, GAPDH, GBAS, GOT1, GSN, GSTA4, HADH, HADHA, HBB, HSP90AA1, HSPA14, HSPA8, HSPA9, HS…
Globus Pallidus	EXPRESSION	113	1e-16	ABAT, ACTB, ACTG1, ACTN4, ALDOC, APOA4, ATP5A1, ATP5B, ATP5C1, ATP5F1, ATP5H, ATP5O, BIRC6, BSN, CA2, CALM1, CCDC147, CCT2, CCT4, CCT5, CCT7, CKB, COX4I1, COX5A, COX6C, COX7A2L, COX8A, CSNK2B, CYC1, DBI, DDX1, DLD, DNMT1, DPY30, DYNLL1, DYNLRB1, EIF3E, EIF3F, ENO1, ENO2, ETFA, FABP7, FAM166A, FAM188A, FH, FLII, FOXJ1, FSD1L, GAPDH, GBAS, GOT1, GSN, GSTA4, HADH, HADHA, HBB, HSP90AA1, HSPA8, HSPA9,…
Atrioventricular Node	EXPRESSION	108	1e-16	ACTB, ACTG1, ACTN4, ALDOC, APOA4, ATP5A1, ATP5B, ATP5C1, ATP5F1, ATP5H, ATP5O, BIRC6, CAT, CBX2, CCDC147, CCT2, CCT4, CCT5, CKB, COL3A1, COX4I1, COX5A, COX6C, COX7A2L, COX8A, CSNK2B, CYC1, DBI, DDX1, DLD, DNAH17, DPY30, DYNLL1, DYNLRB1, EIF3E, EIF3F, ETFA, FAM166A, FAM188A, FH, FLII, FOXJ1, FSD1L, GAPDH, GBAS, GSN, GSTA4, HADH, HADHA, HBB, HSP90AA1, HSPA14, HSPA8, HSPA9, HSPD1, HSPE1, KIAA1244, K…
small molecule metabolic process	GO_BIOL_PROC	73	1e-16	ALAS2, ALB, ALDOB, ALDOC, APOA1, APOA4, ATP5A1, ATP5B, ATP5C1, ATP5F1, ATP5H, ATP5O, CA2, CAT, CKB, CKMT2, COX4I1, COX5A, COX6C, COX7A2L, COX8A, CYC1, DLAT, DLD, DPYS, ENO1, ENO2, ETFA, FH, GAPDH, GC, GGT1, GOT1, GPD1, GPD2, GSTA3, GSTA4, HADH, HADHA, HBB, HSP90AA1, IDH3A, LDHB, MDH1, MDH2, MGST3, MTHFR, NCAN, NDUFA4, NDUFB10, NDUFS8, NDUFV1, OGDH, PCYT2, PDHA1, PDHB, PFKP, PGAM1, PGK1, PLCZ1, PR…
cellular metabolic process	GO_BIOL_PROC	31	1e-16	ATP5A1, ATP5B, ATP5C1, ATP5F1, ATP5H, ATP5O, COX4I1, COX5A, COX6C, COX7A2L, COX8A, CYC1, DLAT, DLD, ETFA, FH, IDH3A, LDHB, MDH2, NDUFA4, NDUFB10, NDUFS8, NDUFV1, OGDH, PDHA1, PDHB, UQCR10, UQCRC1, UQCRC2, UQCRFS1, UQCRQ
respiratory electron transport chain	GO_BIOL_PROC	22	1e-16	ATP5A1, ATP5B, ATP5C1, ATP5F1, ATP5H, ATP5O, COX4I1, COX5A, COX6C, COX7A2L, COX8A, CYC1, ETFA, NDUFA4, NDUFB10, NDUFS8, NDUFV1, UQCR10, UQCRC1, UQCRC2, UQCRFS1, UQCRQ
gluconeogenesis	GO_BIOL_PROC	12	3.33067e-16	ALDOB, ALDOC, ENO1, ENO2, GAPDH, GOT1, GPD1, GPD2, MDH1, MDH2, PGAM1, PGK1
glycolytic process	GO_BIOL_PROC	12	4.44089e-16	ALDOB, ALDOC, ENO1, ENO2, GAPDH, HKDC1, LDHB, OGDH, PDHA1, PFKP, PGAM1, PGK1
de novo posttranslational protein folding	GO_BIOL_PROC	10	1.55764e-13	ACTB, CCT2, CCT4, CCT5, CCT7, TCP1, TUBA1C, TUBA4A, TUBB2B, TUBB3
tricarboxylic acid cycle	GO_BIOL_PROC	9	6.04072e-13	DLAT, DLD, FH, IDH3A, MDH1, MDH2, OGDH, PDHA1, PDHB
cilium or flagellum-dependent cell motility	GO_BIOL_PROC	8	6.98108e-13	CABYR, CCDC135, DNAH1, DNAH17, DNAH3, DNAH7, DNAH8, TEKT2
protein folding	GO_BIOL_PROC	15	9.98535e-13	ACTB, CCT2, CCT4, CCT5, CCT7, DNAJB13, HSPA8, HSPA9, HSPE1, PIN4, TCP1, TUBA1C, TUBA4A, TUBB2B, TUBB3
glucose metabolic process	GO_BIOL_PROC	13	1.53544e-12	ALDOB, ALDOC, DLAT, ENO1, ENO2, GAPDH, GOT1, MDH1, MDH2, PDHB, PFKP, PGAM1, PGK1
microtubule-based process	GO_BIOL_PROC	8	3.88682e-11	DYNLL1, TUBA1C, TUBA3E, TUBA4A, TUBA8, TUBAL3, TUBB2B, TUBB3
microtubule-based movement	GO_BIOL_PROC	10	4.42272e-11	DNAH1, DNAH10, DNAH12, DNAH17, DNAH3, DNAH7, DNAH8, DYNLRB1, DYNLRB2, KIF21B
hydrogen ion transmembrane transport	GO_BIOL_PROC	7	1.95819e-10	COX4I1, COX5A, COX7A2L, COX8A, NDUFA4, UQCR10, UQCRC1
microtubule cytoskeleton organization	GO_BIOL_PROC	9	2.62614e-10	CDC42BPA, CDK1, CDK5RAP2, GAPDH, TEKT1, TEKT2, TEKT3, TEKT4, TEKT5
mitochondrial ATP synthesis coupled proton transport	GO_BIOL_PROC	6	6.82422e-10	ATP5A1, ATP5B, ATP5C1, ATP5F1, ATP5H, ATP5O
protein polymerization	GO_BIOL_PROC	7	1.30284e-09	TUBA1C, TUBA3E, TUBA4A, TUBA8, TUBAL3, TUBB2B, TUBB3
ATP catabolic process	GO_BIOL_PROC	11	5.24198e-09	ATP5A1, ATP5B, ATP5C1, ATP5F1, ATP5H, ATP5O, DDX1, HSP90AA1, HSPA8, HSPD1, PMS1
mitotic cell cycle	GO_BIOL_PROC	16	1.38974e-08	CDK1, CDK5RAP2, CENPF, CSNK2B, DYNLL1, ERCC6L, HSP90AA1, ODF2, PAK6, PSMA6, PSMB5, PSMD13, PSMD9, SMC2, TUBA4A, YWHAE
cellular protein metabolic process	GO_BIOL_PROC	18	1.6924e-08	ACTB, ANPEP, CCT2, CCT4, CCT5, CCT7, EIF3E, EIF3F, ENPEP, GALNT9, HSPA9, KLHDC3, SLC25A6, TCP1, TUBA1C, TUBA4A, TUBB2B, TUBB3
carbohydrate metabolic process	GO_BIOL_PROC	14	4.51114e-08	ALDOB, ALDOC, ENO1, ENO2, GAPDH, GOT1, IDH3A, MDH1, MDH2, NCAN, PFKP, PGAM1, PGK1, SLC2A3
metabolic process	GO_BIOL_PROC	9	4.93274e-08	DNAH1, DNAH17, DNAH3, DNAH7, DNAH8, DNAI2, DNALI1, DYNLRB1, DYNLRB2
cell projection organization	GO_BIOL_PROC	6	8.82587e-08	AK7, ARMC4, ITGA8, SPAG6, TEKT2, TEKT4
binding of sperm to zona pellucida	GO_BIOL_PROC	6	1.25609e-07	ACR, CCT2, CCT4, CCT5, CCT7, TCP1
ATP biosynthetic process	GO_BIOL_PROC	5	3.36663e-07	ATP5A1, ATP5B, ATP5C1, ATP5O, GBAS
axon guidance	GO_BIOL_PROC	13	3.7247e-07	ACTB, ACTG1, CDK1, COL3A1, COL5A1, CSNK2B, HSP90AA1, HSPA8, NCAN, NTRK1, NUMB, PLXNC1, TUBB3
apoptotic process	GO_BIOL_PROC	17	4.84815e-07	AIFM1, ALDOC, BIRC6, CDK1, DYNLL1, FAM188A, GSN, LITAF, PAK6, PRKCB, PSMA6, PSMB5, PSMD13, PSMD9, SLC25A6, VDAC1, YWHAE
spermatogenesis	GO_BIOL_PROC	13	5.34988e-07	ACSBG2, AK7, ARNTL, CCDC135, FOXJ1, GGT1, MYCBPAP, NME5, ODF1, SPAG16, SPEF2, TSGA10, TSNAXIP1
response to drug	GO_BIOL_PROC	12	7.56873e-07	ABAT, APOA1, BLMH, CDK1, CENPF, HADH, HADHA, MDM2, MTHFR, NTRK1, PMS1, UQCRFS1
viral process	GO_BIOL_PROC	16	8.14215e-07	ANPEP, DYNLL1, HSPA8, HSPD1, MDM2, PSMA6, PSMB5, PSMD13, PSMD9, SLC25A5, SLC25A6, SPEN, TFRC, TSG101, VDAC1, YWHAE
pyruvate metabolic process	GO_BIOL_PROC	5	9.53845e-07	DLAT, DLD, LDHB, PDHA1, PDHB
regulation of acetyl-CoA biosynthetic process from pyruvate	GO_BIOL_PROC	4	1.40571e-06	DLAT, DLD, PDHA1, PDHB
oxidative phosphorylation	GO_BIOL_PROC	4	1.92633e-06	ATP5C1, GBAS, UQCRC1, UQCRC2
cellular nitrogen compound metabolic process	GO_BIOL_PROC	9	4.39487e-06	CKB, CKMT2, DLD, GOT1, OGDH, PSMA6, PSMB5, PSMD13, PSMD9
NADH metabolic process	GO_BIOL_PROC	3	5.4846e-06	MDH1, MDH2, OGDH
G2/M transition of mitotic cell cycle	GO_BIOL_PROC	8	5.51774e-06	CDK1, CDK5RAP2, CENPF, DYNLL1, HSP90AA1, ODF2, TUBA4A, YWHAE
mitochondrial electron transport, NADH to ubiquinone	GO_BIOL_PROC	5	6.76241e-06	DLD, NDUFA4, NDUFB10, NDUFS8, NDUFV1
axoneme assembly	GO_BIOL_PROC	3	9.43198e-06	RSPH1, RSPH4A, SPEF2
substantia nigra development	GO_BIOL_PROC	5	1.20388e-05	ACTB, ATP5F1, CKB, DYNLL1, YWHAE
cytoplasm	GO_CELL_COMP	82	1e-16	ACSBG2, ACTB, ACTN4, ACTRT2, AGO2, AK7, ARMC4, ASH1L, BLMH, BSN, CA2, CA8, CABYR, CCDC135, CCT4, CCT5, CCT7, CDC42BPA, CDK1, CDK5RAP2, CENPF, CSNK2B, DDX1, DNAH12, DNALI1, DYNLL1, DYNLRB1, EEF1E1, EIF3E, ENO1, FABP7, FAM129A, FH, FLII, GAPDH, GLYR1, GOT1, HADH, HSP90AA1, HSPA9, HSPD1, KIAA1731, KIF21B, KLHDC3, LDHB, LITAF, LRRC48, MDH1, MDM2, MTMR9, MYCBPAP, NOXA1, PAK6, PARK7, PEBP1, PGAM1, PIN4…
cytosol	GO_CELL_COMP	75	1e-16	ACSBG2, ACTB, ACTG1, ACTG2, AGO2, AIFM1, AK7, AK8, ALDOB, ALDOC, ANPEP, APOA1, APOA4, ATP6V1C1, BLMH, CA2, CAMK4, CAT, CCT2, CCT4, CCT5, CCT7, CDK1, CDK5RAP2, CENPF, CKB, CSNK2B, DPYS, DYNLL1, EEF1E1, EIF3E, EIF3F, ENO1, ENO2, ERCC6L, GAPDH, GC, GOT1, GPD1, GSN, GSTA3, GSTA4, HBB, HKDC1, HSP90AA1, HSPA14, HSPA8, HSPD1, KLHDC3, KLHL14, LDHB, MDH1, MDM2, MTHFR, ODF2, PARK7, PAXBP1, PDE10A, PFKP, PG…
extracellular vesicular exosome	GO_CELL_COMP	74	1e-16	ACTB, ACTG1, ACTN4, ALB, ALDOC, ANPEP, APOA1, ARMC3, ATP5A1, ATP5B, ATP6V1C1, BLMH, CA2, CAMK4, CCT2, CCT4, CCT5, CCT7, CDC42BPA, CDK1, CDK5RAP2, CKB, CR1, CREB5, CSNK2B, DBI, DPYS, EIF3E, ENO1, ENO2, ENPEP, FAM129A, FH, GAPDH, GGT1, GOT1, GPD1, GSN, HBB, HSP90AA1, HSPA8, HSPA9, HSPD1, HSPE1, IQCG, LAMP2, LDHB, MBD5, MDH1, MDH2, NID1, PARK7, PEBP1, PFKP, PGAM1, PGK1, PRKAR2A, PRKCB, PSMA6, PSMB5,…
mitochondrion	GO_CELL_COMP	59	1e-16	ABAT, ACSBG2, AIFM1, ALAS2, ALDOC, ATP5A1, ATP5B, ATP5C1, ATP5F1, ATP5H, ATP5O, BRD8, CCT7, CDK1, CKB, CKMT2, COX4I1, COX6C, CYC1, DBI, DLAT, DLD, DYNLL1, ETFA, FAM65B, FH, GBAS, GPD1, HADH, HADHA, HSP90AA1, HSPA9, HSPD1, HSPE1, IDH3A, LDHB, MDH1, MDH2, NAIF1, NDUFA4, NDUFS8, NIPSNAP1, OGDH, PACRG, PARK7, PDHA1, POLRMT, SECISBP2, SLC25A26, SLC25A5, SLC25A6, TOP1MT, UQCRC1, UQCRC2, UQCRFS1, UQCRQ,…
mitochondrial inner membrane	GO_CELL_COMP	34	1e-16	AIFM1, ALAS2, ATP5A1, ATP5C1, ATP5F1, ATP5H, ATP5O, CKMT2, COX4I1, COX5A, COX6C, COX7A2L, COX8A, CYC1, GPD2, HADH, HADHA, HSPD1, MDH2, NDUFA4, NDUFB10, NDUFS8, NDUFV1, NIPSNAP1, SLC25A26, SLC25A5, SLC25A6, UQCR10, UQCRC1, UQCRC2, UQCRFS1, UQCRQ, VDAC1, VDAC2
microtubule	GO_CELL_COMP	34	1e-16	CCT2, CCT4, CCT5, CCT7, CDK5RAP2, DNAH1, DNAH10, DNAH12, DNAH17, DNAH3, DNAH7, DNAH8, DNAI2, DYNLL1, DYNLRB1, DYNLRB2, KIF21B, ODF2, SPAG16, SPAG17, SPAG6, TCP1, TEKT1, TEKT2, TEKT3, TEKT4, TEKT5, TUBA1C, TUBA3E, TUBA4A, TUBA8, TUBAL3, TUBB2B, TUBB3
mitochondrial matrix	GO_CELL_COMP	20	3.33067e-16	ABAT, ALAS2, ATP5A1, ATP5B, ATP5C1, ATP5F1, DLAT, DLD, ETFA, FH, HADH, HSPD1, HSPE1, IDH3A, MDH2, OGDH, PDHA1, PDHB, PIN4, POLRMT
axonemal dynein complex	GO_CELL_COMP	7	1.6257e-12	DNAH1, DNAH17, DNAH3, DNAH7, DNAH8, DNAI2, DNALI1
blood microparticle	GO_CELL_COMP	12	8.44711e-11	ACTB, ACTG1, ACTG2, ALB, APOA1, APOA4, GC, GSN, HBB, HSPA8, SERPING1, TFRC
cilium	GO_CELL_COMP	11	1.34608e-10	ARMC4, CCDC135, DLD, DNAH12, DNAH7, HYDIN, TEKT1, TEKT2, TEKT3, TEKT4, TEKT5
mitochondrial nucleoid	GO_CELL_COMP	8	3.01504e-10	ATP5B, HADHA, HSPA9, POLRMT, SLC25A5, TOP1MT, VDAC1, VDAC2
mitochondrial proton-transporting ATP synthase complex	GO_CELL_COMP	6	4.14967e-09	ATP5A1, ATP5B, ATP5C1, ATP5F1, ATP5H, ATP5O
chaperonin-containing T-complex	GO_CELL_COMP	5	5.18699e-09	CCT2, CCT4, CCT5, CCT7, TCP1
nucleus	GO_CELL_COMP	67	7.72617e-09	ACTN4, AGO2, AIFM1, AK7, APOA1, ARMC4, ARNTL, ASH1L, BLMH, BRD8, BSN, CABYR, CAMK4, CBX2, CCT4, CDK1, CENPF, COX4I1, CREB5, CSNK2B, DDX1, DLD, DNMT1, DPY30, DYNLL1, EEF1E1, EIF3E, ENO1, FABP7, FAM188A, FLII, FOXJ1, GAPDH, GLYR1, HADH, HSP90AA1, HSPA8, LITAF, MBD5, MDH2, MDM2, MED14, NAIF1, NFRKB, NUMB, PAK6, PARK7, PAXBP1, PHC3, PIN4, PLCZ1, PMS1, PRKCB, PSMA6, PSMB5, PSMD9, RSPH1, RSPH4A, SECISB…
axoneme	GO_CELL_COMP	7	1.16456e-08	DNAH10, DNAI2, DNALI1, EFHC1, RSPH4A, SPAG16, SPAG6
zona pellucida receptor complex	GO_CELL_COMP	5	1.39979e-08	CCT2, CCT4, CCT5, CCT7, TCP1
nucleolus	GO_CELL_COMP	32	1.38352e-07	ARMC4, ASH1L, BRD8, CAMK4, CBX2, CCT4, CCT5, CENPF, DDX1, DLD, DPY30, EIF3E, FLII, GLYR1, HADH, HSP90AA1, HSPA8, HSPA9, LITAF, MDH2, MDM2, NAIF1, NFRKB, PHC3, PIN4, PSMB5, RSPH4A, SECISBP2, SPAG17, SPEN, TOP1MT, TSG101
mitochondrial respiratory chain complex III	GO_CELL_COMP	4	1.66973e-07	UQCR10, UQCRC1, UQCRC2, UQCRFS1
cell body	GO_CELL_COMP	6	4.27381e-07	CCT2, CCT4, CCT5, CCT7, PACRG, TCP1
cytoskeleton	GO_CELL_COMP	12	2.51931e-06	ACTB, ACTG1, ACTG2, ACTRT2, ALDOC, ARMC4, BSN, CABYR, CDK5RAP2, FAM65B, KIAA1731, RSPH4A
centrosome	GO_CELL_COMP	12	2.59678e-06	CCT4, CCT5, CDK5RAP2, CETN1, DYNLL1, DYNLRB1, KIAA1731, MDH1, NME7, ODF2, PRKAR2A, TCP1
motile cilium	GO_CELL_COMP	5	9.64158e-06	CABYR, DNAH8, RSPH1, RSPH4A, TSGA10
ribonucleoprotein complex	GO_CELL_COMP	7	1.25147e-05	ACTB, ACTN4, AGO2, DDX1, GAPDH, HSPA8, SECISBP2
protein binding	GO_MOLEC_FUNC	107	1e-16	ACR, ACTB, ACTG1, ACTN4, AGO2, AIFM1, ALAS2, ALB, ALDOB, ALDOC, ANKIB1, APOA1, ARNTL, ATP5A1, ATP5B, ATP5F1, ATP6V1C1, BIRC6, BLMH, CA2, CBLL1, CBX2, CCT2, CDC42BPA, CDK1, CDK5RAP2, CENPF, CETN1, CKB, COL3A1, COX4I1, CRB1, CREB5, CSNK2B, DDX1, DLAT, DNALI1, DNMT1, DPY30, DYNLL1, EEF1E1, EIF3E, EIF3F, ENO1, ERCC6L, FAM129A, FAM188A, FLII, GAPDH, GBAS, GGT1, GSN, HADHA, HBB, HSP90AA1, HSPA14, HSPA8…
ATP binding	GO_MOLEC_FUNC	51	1e-16	ACSBG2, ACTB, ACTG1, ACTG2, AK7, AK8, ATP5A1, ATP5B, CAMK4, CCT2, CCT4, CCT5, CCT7, CDC42BPA, CDK1, CETN1, CKB, CKMT2, DDX1, DNAH1, DNAH10, DNAH12, DNAH17, DNAH3, DNAH7, DNAH8, ERCC6L, FIGNL2, HKDC1, HSP90AA1, HSPA14, HSPA8, HSPA9, HSPD1, HSPE1, KIF21B, NME5, NME7, NTRK1, PAK6, PEBP1, PFKP, PGK1, PMS1, PRKCB, SMC2, TCP1, TOP1MT, TSSK6, UBA6, ULK2
ATPase activity	GO_MOLEC_FUNC	14	7.00551e-14	ATP5A1, ATP5B, ATP5C1, ATP5F1, ATP5H, ATP5O, DNAH1, DNAH10, DNAH12, DNAH17, DNAH8, HSP90AA1, HSPD1, PMS1
microtubule motor activity	GO_MOLEC_FUNC	12	1.37002e-13	DNAH1, DNAH10, DNAH12, DNAH17, DNAH3, DNAH7, DNAH8, DNAI2, DNALI1, DYNLRB1, DYNLRB2, KIF21B
unfolded protein binding	GO_MOLEC_FUNC	11	8.01168e-11	CCT2, CCT4, CCT5, CCT7, DNAJB13, HSP90AA1, HSPA8, HSPA9, HSPD1, HSPE1, TCP1
NAD binding	GO_MOLEC_FUNC	7	3.85897e-09	GAPDH, GPD1, HADHA, IDH3A, LDHB, MDH1, NDUFV1
transmembrane transporter activity	GO_MOLEC_FUNC	6	1.2777e-08	ATP5A1, ATP5B, ATP5C1, ATP5F1, ATP5H, ATP5O
proton-transporting ATP synthase activity, rotational mechanism	GO_MOLEC_FUNC	5	1.39979e-08	ATP5A1, ATP5B, ATP5C1, ATP5F1, ATP5O
structural constituent of cytoskeleton	GO_MOLEC_FUNC	9	1.80913e-08	ACTB, ACTG1, TUBA1C, TUBA3E, TUBA4A, TUBA8, TUBAL3, TUBB2B, TUBB3
cytochrome-c oxidase activity	GO_MOLEC_FUNC	6	2.08443e-08	COX4I1, COX5A, COX6C, COX7A2L, COX8A, NDUFA4
ubiquinol-cytochrome-c reductase activity	GO_MOLEC_FUNC	4	1.66973e-07	UQCR10, UQCRC1, UQCRFS1, UQCRQ
calcium ion binding	GO_MOLEC_FUNC	18	6.25856e-07	ACTN4, CABYR, CETN1, CRB1, DNAH7, EFCAB3, EFCAB5, EFHB, EFHC1, EFHC2, FAM188A, FAT3, GPD2, GSN, NCAN, NID1, PLCZ1, SCUBE2
enzyme binding	GO_MOLEC_FUNC	11	7.6486e-07	ALB, APOA1, CABYR, CAT, DYNLL1, HSPA9, LAMP2, MDM2, NOXA1, PEBP1, YWHAE
poly(A) RNA binding	GO_MOLEC_FUNC	23	1.08795e-06	ACTN4, AGO2, ATP5A1, ATP5C1, CCT4, DDX1, EIF3E, ENO1, HSP90AA1, HSPA8, HSPA9, HSPD1, HSPE1, MDH2, PEBP1, PIN4, POLRMT, SECISBP2, SLC25A5, SPEN, TCP1, TFRC, YWHAE
identical protein binding	GO_MOLEC_FUNC	14	4.50513e-06	ACTG1, ALDOB, APOA1, CBLL1, CCT7, CDC42BPA, CSNK2B, DPY30, DYNLRB1, GAPDH, HSP90AA1, LDHB, MDM2, TFRC
proton-transporting ATPase activity, rotational mechanism	GO_MOLEC_FUNC	4	5.51945e-06	ATP5A1, ATP5B, ATP5C1, ATP6V1C1
nucleoside diphosphate kinase activity	GO_MOLEC_FUNC	4	6.90203e-06	AK7, AK8, NME5, NME7
mortality/aging	PHENOTYPE	79	1e-16	ACTB, ACTG1, ACTN4, AGO2, AIFM1, AK7, ALAS2, ALB, APOA4, ARMC4, ARNTL, ATP5A1, BIRC6, BLMH, BRD8, BSN, CA2, CADPS2, CAMK4, CAT, CBX2, CDK1, CDK5RAP2, CENPF, COL3A1, COL5A1, CRB1, CREB5, CSNK2B, DBI, DLD, DNMT1, DPY30, DYNLL1, DYNLRB1, EEF1E1, FH, FLII, FOXJ1, GAPDH, GGT1, GPD2, GSN, GSTA3, HADHA, HBB, HSP90AA1, HSPD1, HYDIN, ITGA8, LAMP2, MBD5, MDH1, MDM2, MFN1, MTHFR, NTRK1, NUMB, ODF2, PCYT2, P…
reproductive system phenotype	PHENOTYPE	49	1e-16	ACR, ACTB, AK7, AK8, ANPEP, ARNTL, CA2, CAMK4, CBX2, CDK1, CDK5RAP2, DNAH1, DNMT1, FOXJ1, GGT1, GPD1, GPD2, GSN, GSTA4, HBB, HSP90AA1, HSPD1, HYDIN, LAMP2, MDM2, MTHFR, NME5, NME7, NUMB, ODF1, ODF2, PAK6, PCYT2, PDHA1, RSPH1, SLC26A4, SLC2A3, SPAG16, SPAG6, SPEF2, TEKT2, TEKT3, TEKT4, TSSK6, TUBB2B, VPS54, WNT7A, YWHAE, ZEB2
nervous system phenotype	PHENOTYPE	63	1.11022e-16	ACTB, ACTG1, AGO2, AIFM1, AK7, AK8, APOA4, ARMC4, BIRC6, BSN, CA2, CADPS2, CAMK4, CDK5RAP2, CKB, CRB1, CSNK2B, DNMT1, EFHC1, ENO2, FABP7, FAT3, FOXJ1, GSN, HBB, HSPD1, HYDIN, ITGA8, LAMP2, LITAF, MBD5, MDM2, MFN1, MTHFR, NCAN, NID1, NME5, NME7, NTRK1, NUMB, ODF2, PAK6, PARK7, PDHA1, PLXNC1, PREX2, PRKCB, QPCT, SLC26A4, SLC2A3, SPAG6, SPEF2, SPEN, TFRC, TUBB2B, TUBB3, UBA6, UQCRFS1, VDAC1, VPS54, …
growth/size/body phenotype	PHENOTYPE	64	1.11022e-15	ACTB, ACTG1, ACTN4, AGO2, AIFM1, AK7, AK8, ARMC4, ARNTL, ATP5A1, BIRC6, BLMH, CA2, CA8, CADPS2, CAMK4, CBX2, CDK5RAP2, CENPF, CKB, CKMT2, COL3A1, CREB5, CSNK2B, DBI, DLD, DNMT1, FOXJ1, GAPDH, GGT1, GPD1, GPD2, HADH, HADHA, HBB, HSPD1, HYDIN, LAMP2, MBD5, MDM2, MFN1, MTHFR, NME5, NME7, NTRK1, NUMB, ODF2, PARK7, PDE10A, PDHA1, PREX2, RSPH1, SLC25A26, SLC2A3, SPAG6, SPEN, TFRC, TSG101, TTC7A, UBA6, …
homeostasis/metabolism phenotype	PHENOTYPE	61	2.44083e-12	ACSBG2, ACTB, ACTN4, AGO2, AIFM1, ALAS2, ALB, APOA1, APOA4, ARNTL, ATP5A1, BIRC6, BLMH, CA2, CACFD1, CADPS2, CAMK4, CAT, CDK1, COL3A1, CRB1, CREB5, DBI, FABP7, FH, FLII, GAPDH, GC, GGT1, GPD1, GPD2, GSN, GSTA3, GSTA4, HADH, HADHA, HBB, LAMP2, LITAF, MBD5, MDH1, MTHFR, NIPSNAP1, NUMB, PARK7, PCYT2, PDE10A, PDHA1, PLEKHM2, PRKCB, RSPH1, SLC26A4, SLC2A3, TFRC, TOP1MT, TTC7A, UBA6, ULK2, UQCRFS1, VPS…
behavior/neurological phenotype	PHENOTYPE	48	8.70682e-11	ACTB, ACTG1, AIFM1, AK8, APOA4, ARNTL, BLMH, BSN, CA8, CADPS2, CAMK4, CKB, CREB5, CSNK2B, DBI, DNMT1, EFHC1, ENO2, FABP7, FOXJ1, GPD2, GSTA3, HSPD1, HYDIN, ITGA8, MDM2, MFN1, NID1, NIPSNAP1, NME7, NTRK1, NUMB, PAK6, PARK7, PDE10A, PREX2, PRKCB, QPCT, SLC26A4, SLC2A3, SPEN, TUBB2B, UBA6, ULK2, UQCRFS1, VDAC1, VPS54, WNT7A
cellular phenotype	PHENOTYPE	50	2.26137e-10	ACTN4, AGO2, AIFM1, ALB, APOA1, APOA4, ARNTL, BIRC6, CACFD1, CADPS2, CAMK4, CAT, CBX2, CDK1, CDK5RAP2, CENPF, CREB5, DNMT1, DYNLL1, EEF1E1, ENO2, FH, FOXJ1, GSN, GSTA4, HADH, HSP90AA1, HSPD1, ITGA8, KIF21B, LAMP2, LITAF, MDM2, MFN1, NID1, NUMB, ODF2, PARK7, PLXNC1, SLC25A5, SPAG16, TFRC, TOP1MT, TSG101, TUBB2B, TUBB3, UQCRFS1, VPS54, YWHAE, ZEB2
cardiovascular system phenotype	PHENOTYPE	36	1.52788e-07	ACTB, ACTN4, AGO2, AIFM1, ANPEP, APOA1, APOA4, ARMC4, ARNTL, BIRC6, BLMH, CENPF, CKMT2, COL3A1, COL5A1, FOXJ1, GAPDH, GSN, HADHA, HBB, HYDIN, KCNJ3, LAMP2, MDM2, NID1, NME5, NUMB, PDHA1, PRKCB, SERPING1, SPEN, TFRC, TTC7A, VPS54, WNT7A, YWHAE
integument phenotype	PHENOTYPE	29	5.79531e-07	AGO2, AIFM1, ALAS2, APOA1, ARNTL, BIRC6, BLMH, CAMK4, CDK5RAP2, COL3A1, COL5A1, CREB5, DBI, DNMT1, GGT1, GSN, HBB, LAMP2, MBD5, MDM2, MTHFR, NIPSNAP1, NTRK1, SPEN, TFRC, TSG101, TTC7A, UQCRFS1, WNT7A
embryogenesis phenotype	PHENOTYPE	27	6.71176e-06	ACTB, AGO2, AIFM1, ALAS2, BIRC6, CDK1, COL5A1, CSNK2B, DLD, DNMT1, FLII, FOXJ1, HADHA, HBB, HSPD1, MDM2, MFN1, NUMB, ODF2, PDHA1, SLC25A26, SLC2A3, TFRC, TSG101, VPS54, WNT7A, ZEB2
Metabolism	SUPER_PATHWAY	86	1e-16	ABAT, ACSBG2, AK7, ALAS2, ALB, ALDOB, ALDOC, ANPEP, APOA1, APOA4, ARNTL, ATP5A1, ATP5B, ATP5C1, ATP5F1, ATP5H, ATP5O, ATP6V1C1, CA2, CALM1, CAT, CKB, CKMT2, COX4I1, COX5A, COX6C, COX7A2L, COX8A, CYC1, DLAT, DLD, DNMT1, DPYS, ENO1, ENO2, ETFA, FH, GALNT9, GAPDH, GC, GGT1, GOT1, GPD1, GPD2, GSTA3, GSTA4, HADH, HADHA, HBB, HKDC1, HSP90AA1, IDH3A, LDHB, MDH1, MDH2, MED14, MGST3, MTHFR, NCAN, NDUFA4, …
Respiratory electron transport, ATP synthesis by chemiosmotic coupling, and heat production by uncoupling proteins,	SUPER_PATHWAY	43	1e-16	ATP5A1, ATP5B, ATP5C1, ATP5F1, ATP5H, ATP5O, ATP6V1C1, COX4I1, COX5A, COX6C, COX7A2L, COX8A, CREB5, CYC1, DLAT, DLD, DNAH1, DNAH3, DNAI2, DNAL1, DNALI1, ETFA, FH, IDH3A, LDHB, MDH2, NDUFA4, NDUFB10, NDUFS8, NDUFV1, OGDH, PARK7, PDHA1, PDHB, SLC25A5, SLC25A6, UQCR10, UQCRC1, UQCRC2, UQCRFS1, UQCRQ, VDAC1, VDAC2
Alzheimer's disease	SUPER_PATHWAY	23	1e-16	ATP5A1, ATP5B, ATP5C1, ATP5F1, ATP5H, ATP5O, CALM1, COX4I1, COX5A, COX6C, COX7A2L, COX8A, CYC1, GAPDH, NDUFA4, NDUFB10, NDUFS8, NDUFV1, UQCR10, UQCRC1, UQCRC2, UQCRFS1, UQCRQ
Carbon metabolism	SUPER_PATHWAY	21	1e-16	ALDOB, ALDOC, DLAT, DLD, ENO1, ENO2, FH, GAPDH, GOT1, HADHA, HKDC1, IDH3A, MDH1, MDH2, MTHFR, OGDH, PDHA1, PDHB, PFKP, PGAM1, PGK1
Cytoplasmic microtubules	SUPER_PATHWAY	19	1e-16	ACTB, ACTG1, DNAH1, DNAH10, DNAH17, DNAH3, DNAH7, DNAH8, DNAI2, DNAL1, DNALI1, DYNLL1, DYNLRB1, DYNLRB2, TUBA1C, TUBA4A, TUBA8, TUBB2B, TUBB3
Glycolysis and gluconeogenesis short map	SUPER_PATHWAY	18	1e-16	ALDOB, ALDOC, DLAT, DLD, ENO1, ENO2, GAPDH, GOT1, HKDC1, LDHB, MDH1, MDH2, PDHA1, PDHB, PFKP, PGAM1, PGK1, SLC2A3
Citric acid cycle (TCA cycle)	SUPER_PATHWAY	15	1e-16	ALDOB, ALDOC, DLAT, DLD, ENO2, FH, IDH3A, LDHB, MDH1, MDH2, OGDH, PDHA1, PDHB, PFKP, PGK1
Prefoldin mediated transfer of substrate to CCT/TriC	SUPER_PATHWAY	10	1.09912e-14	ACTB, CCT2, CCT4, CCT5, CCT7, TCP1, TUBA1C, TUBA4A, TUBB2B, TUBB3
Glucose metabolism	SUPER_PATHWAY	12	1.87295e-13	ALDOB, ALDOC, CALM1, ENO1, ENO2, GAPDH, GOT1, MDH1, MDH2, PFKP, PGAM1, PGK1
Parkin-Ubiquitin Proteasomal System pathway	SUPER_PATHWAY	12	2.18381e-13	HSPA14, HSPA8, HSPA9, PSMD13, PSMD9, TUBA1C, TUBA3E, TUBA4A, TUBA8, TUBAL3, TUBB2B, TUBB3
Cardiac muscle contraction	SUPER_PATHWAY	12	2.94875e-13	COX4I1, COX5A, COX6C, COX7A2L, COX8A, CYC1, TPM2, UQCR10, UQCRC1, UQCRC2, UQCRFS1, UQCRQ
Protein folding	SUPER_PATHWAY	10	5.70521e-12	ACTB, CCT2, CCT4, CCT5, CCT7, TCP1, TUBA1C, TUBA4A, TUBB2B, TUBB3
Signaling in Gap Junctions	SUPER_PATHWAY	14	1.90735e-11	ACTB, ACTG1, ACTG2, CDK1, PLCZ1, PRKAR2A, PRKCB, TUBA1C, TUBA3E, TUBA4A, TUBA8, TUBAL3, TUBB2B, TUBB3
Biosynthesis of the N-glycan precursor (dolichol lipid-linked oligosaccharide, LLO) and transfer to a nascent protein	SUPER_PATHWAY	24	5.59451e-11	ACTB, ANPEP, ATP5A1, ATP5B, CCT2, CCT4, CCT5, CCT7, CYC1, EIF3E, EIF3F, ENPEP, GALNT9, GRP, HSPA9, HSPD1, KLHDC3, SLC25A6, TCP1, TUBA1C, TUBA4A, TUBB2B, TUBB3, VDAC1
Cell adhesion Gap junctions	SUPER_PATHWAY	9	6.05713e-11	ACTB, ACTG1, ACTG2, PRKCB, TUBA1C, TUBA4A, TUBA8, TUBB2B, TUBB3
Glucose / Energy Metabolism	SUPER_PATHWAY	13	3.67129e-10	CA2, CAT, COX4I1, DLAT, ENO1, ENO2, FH, GAPDH, MDH2, PDHA1, PFKP, PGAM1, SLC25A5
Cell cycle Spindle assembly and chromosome separation	SUPER_PATHWAY	10	5.79114e-10	ACTB, CDK1, DYNLL1, DYNLRB1, DYNLRB2, TUBA1C, TUBA4A, TUBA8, TUBB2B, TUBB3
Phagosome	SUPER_PATHWAY	12	7.19643e-10	ACTB, ACTG1, ATP6V1C1, LAMP2, TFRC, TUBA1C, TUBA3E, TUBA4A, TUBA8, TUBAL3, TUBB2B, TUBB3
purine nucleotide salvage	SUPER_PATHWAY	8	1.08605e-09	AK7, AK8, ATP5A1, ATP5B, ATP5C1, ATP5H, NME5, NME7
Cytoskeleton remodeling Keratin filaments	SUPER_PATHWAY	8	1.50962e-09	ACTB, ACTG1, CDK1, TUBA1C, TUBA4A, TUBA8, TUBB2B, TUBB3
Remodeling of Adherens Junctions	SUPER_PATHWAY	10	2.76287e-09	ACTB, ACTG1, ACTG2, ACTN4, CBLL1, PSMD13, PSMD9, TUBA8, TUBB3, UBE2V2
MPS VI - Maroteaux-Lamy syndrome	SUPER_PATHWAY	14	4.05213e-09	ALDOB, ALDOC, CALM1, ENO1, ENO2, GAPDH, GOT1, MDH1, MDH2, NCAN, PFKP, PGAM1, PGK1, SLC2A3
Development Slit Robo signaling	SUPER_PATHWAY	10	1.04219e-08	ACTB, ACTG1, ACTG2, TUBA1C, TUBA3E, TUBA4A, TUBA8, TUBAL3, TUBB2B, TUBB3
Regulation of degradation of deltaF508 CFTR in CF	SUPER_PATHWAY	8	1.2226e-08	DYNLL1, DYNLRB1, DYNLRB2, HSPA14, HSPA8, HSPA9, PSMA6, PSMB5
Pyruvate metabolism	SUPER_PATHWAY	7	1.37667e-08	DLAT, DLD, LDHB, MDH1, MDH2, PDHA1, PDHB
Regulation of CFTR activity norm and CF	SUPER_PATHWAY	9	4.55858e-08	CSNK2B, PRKAR2A, TUBA1C, TUBA3E, TUBA4A, TUBA8, TUBAL3, TUBB2B, TUBB3
HIF-1 signaling pathway	SUPER_PATHWAY	9	4.55858e-08	ENO1, ENO2, GAPDH, HKDC1, PDHA1, PDHB, PGK1, PRKCB, TFRC
Mitochondrial Protein Import	SUPER_PATHWAY	7	7.77208e-08	ATP5A1, ATP5B, CYC1, HSPA9, HSPD1, SLC25A6, VDAC1
Response to elevated platelet cytosolic Ca2+	SUPER_PATHWAY	8	1.82432e-07	ACTN4, ALB, APOA1, CALM1, LAMP2, PRKCB, SERPING1, TUBA4A
Doxorubicin Pathway (Cardiomyocyte Cell), Pharmacodynamics	SUPER_PATHWAY	5	6.46043e-07	ATP5A1, ATP5B, ATP5C1, ATP5F1, ATP5H
Cell Cycle, Mitotic	SUPER_PATHWAY	16	6.73202e-07	CDK1, CDK5RAP2, CENPF, CSNK2B, DYNLL1, ERCC6L, HSP90AA1, MDM2, ODF2, PSMA6, PSMB5, PSMD13, PSMD9, SMC2, TUBA4A, YWHAE
Disease	SUPER_PATHWAY	23	9.77379e-07	AGO2, APOA1, APOA4, ATP6V1C1, CALM1, CAMK4, CDK1, GSN, HSP90AA1, LDHB, MDM2, MTHFR, NCAN, NUMB, PRKAR2A, PSMA6, PSMB5, PSMD13, PSMD9, SLC25A5, SLC25A6, SLC2A3, TSG101
Regulation of PLK1 Activity at G2/M Transition	SUPER_PATHWAY	8	1.54191e-06	CDK1, CDK5RAP2, CENPF, DYNLL1, HSP90AA1, ODF2, TUBA4A, YWHAE
Cell cycle Role of APC in cell cycle regulation	SUPER_PATHWAY	6	2.00877e-06	CCT2, CCT4, CCT5, CCT7, CDK1, TCP1
Apoptosis and survival Regulation of Apoptosis by Mitochondrial Proteins	SUPER_PATHWAY	5	3.02768e-06	AIFM1, SLC25A5, SLC25A6, VDAC1, VDAC2
Neuroscience	SUPER_PATHWAY	10	3.21107e-06	BSN, CA2, CALM1, CAMK4, ENO2, FABP7, NTRK1, NUMB, PARK7, TUBB3
Ca, cAMP and Lipid Signaling	SUPER_PATHWAY	7	4.48382e-06	ALB, APOA1, APOA4, CALM1, CAMK4, GSN, PRKCB
Metabolism of amino acids and derivatives	SUPER_PATHWAY	9	6.15097e-06	CKB, CKMT2, DLD, GOT1, OGDH, PSMA6, PSMB5, PSMD13, PSMD9
CDK-mediated phosphorylation and removal of Cdc6	SUPER_PATHWAY	14	7.09054e-06	CDK1, DYNLL1, GSN, HSP90AA1, HSPA8, MDM2, PARK7, PRKCB, PSMA6, PSMB5, PSMD13, PSMD9, TUBA8, YWHAE
FOXA2 and FOXA3 transcription factor networks	SUPER_PATHWAY	5	1.20388e-05	ALB, ALDOB, APOA1, HADH, TFRC
